# Supplementary material for: Accumulation and regulation of anthocyanins in white and purple Tibetan Hulless Barley (Hordeum vulgare L. var. nudum Hook. f.) revealed by combined de novo transcriptomics and metabolomics
Source: BMC Plant Biol. 2022 Aug 4;22:391. doi: 10.1186/s12870-022-03699-2 (PMC9351122; doi:10.1186/s12870-022-03699-2)
Supplement: Supplementary file 4 — Additional file 4: Table S3. 134 DEGs related to anthocyanin synthesis. [file 12870_2022_3699_MOESM4_ESM.xls]

## Sheet: Ans_134_get_annot
ID	Gene_name	Gene_chr	Gene_start	Gene_end	Gene_strand	Gene_length	Gene_biotype	Gene_description	tf_family	WC1_1_count	WC1_2_count	WC1_3_count	WC2_1_count	WC2_2_count	WC2_3_count	WC3_1_count	WC3_2_count	WC3_3_count	PC1_1_count	PC1_2_count	PC1_3_count	PC2_1_count	PC2_2_count	PC2_3_count	PC3_1_count	PC3_2_count	PC3_3_count	WC1_1_fpkm	WC1_2_fpkm	WC1_3_fpkm	WC2_1_fpkm	WC2_2_fpkm	WC2_3_fpkm	WC3_1_fpkm	WC3_2_fpkm	WC3_3_fpkm	PC1_1_fpkm	PC1_2_fpkm	PC1_3_fpkm	PC2_1_fpkm	PC2_2_fpkm	PC2_3_fpkm	PC3_1_fpkm	PC3_2_fpkm	PC3_3_fpkm	PC1vsWC1_PC1	PC1vsWC1_WC1	PC1vsWC1_log2FoldChange	PC1vsWC1_pvalue
HORVU7Hr1G043690	-	chr7H	134293959	134468398	+	3540	protein_coding	C3W7B0.1 RecName: Full=UDP-glucose:2-hydroxyflavanone C-glucosyltransferase; Short=OsCGT && PF00201:UDP-glucoronosyl and UDP-glucosyl transferase	UDPGT	63	25	220	247	214	44	291	269	193	37	43	38	57	302	32	374	785	373	0.99507	0.500509	3.49286	4.13149	3.71915	0.927758	5.10543	4.87312	4.42944	0.61175	0.798315	0.685891	1.10105	6.48171	0.952945	9.25615	17.1238	8.60562	40.1474	94.2387	-1.23366	0.0940561
HORVU7Hr1G031800	-	chr7H	65071507	65073314	-	1623	protein_coding	P14726.1 RecName: Full=Anthocyanidin 3-O-glucosyltransferase; AltName: Full=Bronze-1; AltName: Full=Flavonol 3-O-glucosyltransferase; AltName: Full=UDP-glucose flavonoid 3-O-glucosyltransferase && PF00201:UDP-glucoronosyl and UDP-glucosyl transferase	UDPGT	0	0	0	0	0	0	0	0	0	0	0	0	2	2	1	7	38	11	0	0	0	0	0	0	0	0	0	0	0	0	0.0842647	0.0936262	0.0649535	0.377869	1.808	0.553543	--	--	--	--
HORVU7Hr1G095900	-	chr7H	585061615	585071937	+	5770	protein_coding	Q9SBQ9.1 RecName: Full=Flavonoid 3'-monooxygenase; AltName: Full=Cytochrome P450 75B2; AltName: Full=Flavonoid 3'-hydroxylase [Petunia x hybrida] && -	-	110	76	101	126	85	57	58	43	50	206	83	281	143	225	75	250	116	139	1.06594	0.933496	0.983801	1.29303	0.906308	0.737368	0.624301	0.477915	0.704026	2.08962	0.94539	3.11176	1.69471	2.96273	1.37027	3.796	1.55244	1.9675	191.113	91.7456	1.05869	0.0341627
HORVU7Hr1G093480	-	chr7H	571212652	571214194	-	1020	protein_coding	Q500U8.1 RecName: Full=Tetraketide alpha-pyrone reductase 1; AltName: Full=Protein DIHYDROFLAVONOL 4-REDUCTASE-LIKE 1 && PF01370:NAD dependent epimerase/dehydratase family	Epimerase	0	0	0	0	0	0	0	0	0	0	911	1	218	14	642	1167	41	11	0	0	0	0	0	0	0	0	0	0	58.6985	0.0626433	14.6147	1.04283	66.3523	100.238	3.10396	0.880784	327.621	0	24.7666	NA
HORVU7Hr1G029630	-	chr7H	55676284	55678204	+	1812	protein_coding	Q4R1I9.1 RecName: Full=Anthocyanidin 5,3-O-glucosyltransferase; AltName: Full=UDP-glucose: anthocyanidin 5,3-O-glucosyltransferase && PF00201:UDP-glucoronosyl and UDP-glucosyl transferase	UDPGT	214	221	86	94	61	99	44	71	108	258	26	182	15	7	13	9	25	14	6.60347	8.64388	2.66748	3.07173	2.07112	4.07814	1.50812	2.5128	4.8424	8.33369	0.943027	6.41783	0.566066	0.293512	0.756321	0.435157	1.0654	0.631025	153.154	172.963	-0.174066	0.815521
HORVU7Hr1G033230	-	chr7H	67727460	67734472	-	4677	protein_coding	P31922.1 RecName: Full=Sucrose synthase 1; AltName: Full=Sucrose-UDP glucosyltransferase 1 && PF00862:Sucrose synthase|PF00534:Glycosyl transferases group 1	Glycos_transf_1	27223	23992	31314	20076	22714	20290	26995	34845	19202	29767	21004	21428	8278	17037	13701	9229	10606	5303	325.45	363.558	376.299	254.169	298.785	323.817	358.474	477.784	333.56	372.515	295.15	292.745	121.03	276.765	308.82	172.882	175.112	92.6043	24285.5	26563	-0.129315	0.606745
HORVU7Hr1G085270	-	chr7H	515509524	515511982	+	2325	protein_coding	F8WKW0.1 RecName: Full=Crocetin glucosyltransferase, chloroplastic; AltName: Full=UDP-glucose glucosyltransferase 1; Short=GjUGT1; AltName: Full=UDP-glycosyltransferase 75L6; Flags: Precursor && PF00201:UDP-glucoronosyl and UDP-glucosyl transferase	UDPGT	14	1	36	11	24	18	47	73	27	9	12	22	28	86	17	303	79	85	0.336683	0.0304826	0.870244	0.280145	0.635069	0.577876	1.2555	2.01353	0.943486	0.226566	0.339209	0.604609	0.823511	2.81036	0.770809	11.4178	2.62384	2.98588	14.6878	15.3484	-0.0719181	0.948502
HORVU7Hr1G085510	-	chr7H	517091400	517093603	-	2056	protein_coding	Q9ZQG4.1 RecName: Full=UDP-glycosyltransferase 73B5; AltName: Full=Flavonol 3-O-glucosyltransferase UGT73B5 && PF00201:UDP-glucoronosyl and UDP-glucosyl transferase	UDPGT	32	34	25	27	29	73	10	8	1	339	140	120	31	10	2	0	0	0	0.870248	1.17201	0.683406	0.777596	0.867776	2.65024	0.302078	0.249531	0.0395159	9.65055	4.47521	3.72935	1.03103	0.369541	0.102548	0	0	0	198.458	29.8701	2.73788	2.57653e-07
HORVU7Hr1G114890	-	chr7H	640567225	640569415	+	2191	protein_coding	Q9AR73.1 RecName: Full=Hydroquinone glucosyltransferase; AltName: Full=Arbutin synthase && PF00201:UDP-glucoronosyl and UDP-glucosyl transferase	UDPGT	2094	855	1004	383	385	246	251	168	245	1143	812	625	673	1540	200	265	1557	515	53.4381	27.6566	25.7545	10.3507	10.8106	8.38066	7.11498	4.91728	9.08486	30.5337	24.3569	18.2269	21.0042	53.4028	9.62296	10.5966	54.8756	19.1974	866.75	1246.83	-0.524666	0.201525
HORVU7Hr1G019260	-	chr7H	25675215	25677401	+	2187	protein_coding	Q66PF2.1 RecName: Full=Putative UDP-rhamnose:rhamnosyltransferase 1; Short=FaRT1; AltName: Full=Glycosyltransferase 4; Short=FaGT4 && PF00201:UDP-glucoronosyl and UDP-glucosyl transferase	UDPGT	7	0	1	9	9	0	24	16	19	8	26	5	0	19	5	64	88	37	0.178964	0	0.0256988	0.243673	0.253178	0	0.681561	0.469169	0.705829	0.2141	0.781328	0.146082	0	0.660071	0.241014	2.56385	3.10718	1.38175	13.5795	2.37955	2.48207	0.0892575
HORVU7Hr1G034630	-	chr7H	72917929	72919333	-	1274	protein_coding	P10290.1 RecName: Full=Anthocyanin regulatory C1 protein && PF00249:Myb-like DNA-binding domain	Myb_DNA-binding	0	0	0	0	0	19	2	14	7	0	2	10	28	236	11	121	358	98	0	0	0	0	0	1.11319	0.0974996	0.70472	0.446399	0	0.103174	0.50154	1.50287	14.0744	0.910215	8.32104	21.6993	6.28251	4.14319	0	4.53731	0.155109
HORVU7Hr1G087170	-	chr7H	525094534	525096429	+	1822	protein_coding	P52836.2 RecName: Full=Flavonol 3-sulfotransferase; Short=F3-ST && PF00685:Sulfotransferase domain	Sulfotransfer_1	52	14	36	167	154	43	66	137	47	2	4	6	14	36	7	55	8	15	1.59577	0.544571	1.11049	5.42727	5.20002	1.76159	2.24977	4.82203	2.09577	0.0642476	0.144285	0.210416	0.525429	1.50121	0.405015	2.6447	0.339058	0.672388	4.12348	31.5515	-2.94792	0.00084268
HORVU1Hr1G082020	-	chr1H	528551759	528553917	-	2159	protein_coding	D3UAG0.1 RecName: Full=UDP-glycosyltransferase 71K1; AltName: Full=UDP-glucose:chalcone 2'-O-glucosyltransferase; AltName: Full=UDP-glucose:flavonol 2'-O-glucosyltransferase && PF00201:UDP-glucoronosyl and UDP-glucosyl transferase	UDPGT	3	10	7	20	3	11	67	61	115	3	9	3	221	90	166	37	6	43	0.0776935	0.328263	0.182225	0.548518	0.0854873	0.380299	1.92737	1.8119	4.32753	0.0813288	0.273967	0.0887858	6.99961	3.1672	8.10544	1.50145	0.214601	1.62664	5.20816	6.77484	-0.375004	0.757159
HORVU2Hr1G004170	-	chr2H	9397662	9446338	-	2548	protein_coding	P53415.1 RecName: Full=Chalcone synthase 2; AltName: Full=Naringenin-chalcone synthase 2 && PF02797:Chalcone and stilbene synthases, C-terminal domain|PF00195:Chalcone and stilbene synthases, N-terminal domain	Chal_sti_synt_N	16	15	11	33	19	37	1	35	0	19	55	7	490	1962	191	1547	7059	2515	0.351105	0.417221	0.242636	0.766881	0.458762	1.0839	0.0243749	0.8809	0	0.436445	1.41864	0.175539	13.1502	58.504	7.90232	53.1928	213.932	80.6149	28.1569	13.7283	1.03698	0.255667
HORVU2Hr1G005220	-	chr2H	11389270	11400280	-	6099	protein_coding	P53415.1 RecName: Full=Chalcone synthase 2; AltName: Full=Naringenin-chalcone synthase 2 && PF02797:Chalcone and stilbene synthases, C-terminal domain|PF00195:Chalcone and stilbene synthases, N-terminal domain	Chal_sti_synt_C	0	4	0	5	5	0	0	2	0	13	1	4	8	15	4	11	32	24	0	0.0464811	0	0.0485428	0.0504364	0	0	0.0210295	0	0.124756	0.0107758	0.041906	0.0896944	0.186861	0.0691389	0.158014	0.405158	0.321388	5.83493	1.51258	1.99832	0.334683
HORVU2Hr1G116390	-	chr2H	737966079	737969269	-	3191	protein_coding	P26018.1 RecName: Full=Chalcone synthase 1; AltName: Full=Naringenin-chalcone synthase 1 && PF02797:Chalcone and stilbene synthases, C-terminal domain|PF00195:Chalcone and stilbene synthases, N-terminal domain	Chal_sti_synt_N	5218	4140	1822	5898	4588	6878	2394	3162	1215	8470	5279	2989	10862	10456	3093	7741	28058	9445	91.431	91.9493	32.091	109.444	88.4564	160.887	46.595	63.5467	30.9346	155.357	108.726	59.8514	232.765	248.957	102.182	212.536	678.989	241.742	5595.22	3662.63	0.611371	0.236827
HORVU3Hr1G069720	-	chr3H	528525315	528528575	-	3261	nontranslating_CDS	D3UAG7.1 RecName: Full=UDP-glycosyltransferase 88F3; AltName: Full=UDP-glucose:chalcone 2'-O-glucosyltransferase && -	-	41	17	67	97	83	51	63	70	50	15	48	35	17	92	13	312	240	97	0.70299	0.369465	1.15474	1.7613	1.56589	1.16736	1.19986	1.37659	1.2457	0.269225	0.967385	0.685792	0.356478	2.1435	0.420256	8.38235	5.6832	2.42939	33.968	38.7287	-0.195783	0.786674
HORVU5Hr1G046480	-	chr5H	361449454	361451747	-	2192	protein_coding	Q8VZW3.1 RecName: Full=Probable chalcone--flavonone isomerase 3; Short=Chalcone isomerase 3; AltName: Full=Chalcone isomerase-like 1 && -	-	632	547	583	549	354	414	423	290	235	999	472	607	1099	3083	274	2679	10769	5042	16.121	17.6857	14.9482	14.8301	9.93563	14.0976	11.9851	8.48429	8.71008	26.6748	14.1518	17.6939	34.284	106.861	13.1774	107.076	379.374	187.862	692.961	569.66	0.283223	0.411154
HORVU5Hr1G085310	-	chr5H	574587543	574589979	-	2437	protein_coding	D3UAG0.1 RecName: Full=UDP-glycosyltransferase 71K1; AltName: Full=UDP-glucose:chalcone 2'-O-glucosyltransferase; AltName: Full=UDP-glucose:flavonol 2'-O-glucosyltransferase && PF00201:UDP-glucoronosyl and UDP-glucosyl transferase	UDPGT	1777	242	2414	2434	2039	509	1267	1466	796	1010	684	989	1562	4844	252	1281	5913	1697	40.7707	7.03776	55.6728	59.1396	51.4748	15.5901	32.2896	38.5777	26.537	24.2572	18.4463	25.9308	43.8288	151.02	10.901	46.0527	187.364	56.8726	903.419	1344.33	-0.573626	0.364396
HORVU5Hr1G112670	-	chr5H	639991480	639993043	+	1564	protein_coding	Q8S3X0.1 RecName: Full=Chalcone--flavonone isomerase; Short=Chalcone isomerase && PF02431:Chalcone-flavanone isomerase	-	461	305	284	264	323	379	318	372	374	619	384	423	1134	3609	585	1402	5019	2177	16.4809	13.821	10.2057	9.99495	12.7057	18.0879	12.6279	15.2533	19.4281	23.1649	16.1363	17.2814	49.5805	175.322	39.4312	78.5368	247.807	113.684	478.316	337.559	0.503189	0.139284
HORVU6Hr1G055000	-	chr6H	349381510	349383357	+	1848	protein_coding	Q8LIL0.2 RecName: Full=Bisdemethoxycurcumin synthase; AltName: Full=Curcuminoid synthase && PF00195:Chalcone and stilbene synthases, N-terminal domain|PF02797:Chalcone and stilbene synthases, C-terminal domain	Chal_sti_synt_N	13	2	4	2	4	0	14	3	20	10	5	2	12	54	14	38	23	9	0.393331	0.0767013	0.121652	0.0640828	0.133165	0	0.470509	0.104106	0.879271	0.316719	0.177818	0.0691517	0.444031	2.22013	0.798632	1.80154	0.961078	0.397757	5.63951	5.81901	-0.0517039	0.967563
HORVU2Hr1G110130	-	chr2H	718986023	718988288	-	2266	protein_coding	P28038.1 RecName: Full=Naringenin,2-oxoglutarate 3-dioxygenase; AltName: Full=FHT; AltName: Full=Flavanone-3-hydroxylase; Short=F3H && -	-	25677	18488	8220	24648	18814	30306	7810	9794	3685	38993	19106	13492	41792	19543	8475	13644	45449	15693	633.579	578.236	203.88	644.073	510.804	998.284	214.059	277.178	132.121	1007.17	554.139	380.445	1261.15	655.265	394.276	527.526	1548.81	565.618	23799.7	17086.7	0.478075	0.366334
HORVU3Hr1G056560	-	chr3H	423198827	423200614	-	1580	protein_coding	P51106.1 RecName: Full=Dihydroflavonol 4-reductase; Short=DFR; AltName: Full=Dihydrokaempferol 4-reductase; AltName: Full=Flavanone 4-reductase; Short=FNR && PF01370:NAD dependent epimerase/dehydratase family	Epimerase	14582	13901	6774	8094	6303	13020	602	815	85	22704	6596	8726	13359	9487	2541	4405	15268	5193	516.032	623.539	240.963	303.333	245.427	615.091	23.6636	33.0795	4.37076	841.048	274.367	352.885	578.164	456.203	169.539	244.259	746.204	268.434	12528.6	11622.3	0.10836	0.838161
HORVU5Hr1G068140	-	chr5H	516414654	516416260	-	1607	protein_coding	Q5NUF4.1 RecName: Full=2-hydroxyisoflavanone dehydratase; AltName: Full=Carboxylesterase HIDM && PF07859:alpha/beta hydrolase fold	Abhydrolase_3	77	33	70	104	94	66	80	89	53	221	114	204	173	173	124	91	115	89	2.67911	1.45537	2.44818	3.83205	3.59869	3.06559	3.09183	3.55167	2.67951	8.04919	4.66227	8.11128	7.36147	8.1793	8.13442	4.96121	5.52605	4.52325	180.617	56.3732	1.67588	0.000178072
novel.5509	-	chr7H	53397807	53399450	+	1644	-	Q07512.1 RecName: Full=Flavonol synthase/flavanone 3-hydroxylase; Short=FLS && PF03171:2OG-Fe(II) oxygenase superfamily	2OG-FeII_Oxy	13	127	7	318	253	682	532	965	1483	70	559	77	2837	551	1841	1068	440	1712	0.442138	5.47491	0.239308	11.4535	9.46785	30.9648	20.098	37.6429	73.2882	2.49214	22.347	2.99271	118.003	25.4645	118.052	56.9156	20.6673	85.0509	249.3	53.9881	2.21081	0.0473692
HORVU1Hr1G089520	-	chr1H	544022295	544023912	+	1520	protein_coding	Q53QK0.1 RecName: Full=Flavonoid O-methyltransferase-like protein Os11g0303600 && PF00891:O-methyltransferase|PF08100:Dimerisation domain	-	0	0	14	264	81	18	79	186	84	0	2	0	44	473	7	829	484	1373	0	0	0.517662	10.2843	3.27849	0.883923	3.22794	7.84743	4.48984	0	0.0864759	0	1.97944	23.643	0.485484	47.7829	24.5886	73.7741	0.718503	4.20459	-2.56719	0.432326
HORVU1Hr1G094880	-	chr1H	556691612	556693908	-	2297	protein_coding	Q9SBQ9.1 RecName: Full=Flavonoid 3'-monooxygenase; AltName: Full=Cytochrome P450 75B2; AltName: Full=Flavonoid 3'-hydroxylase [Petunia x hybrida] && PF00067:Cytochrome P450	p450	80	55	186	87	106	77	106	73	48	423	221	359	603	1584	135	1258	6542	2783	1.94736	1.69698	4.55107	2.2427	2.83908	2.50216	2.86607	2.03807	1.69775	10.7784	6.32325	9.98639	17.9511	52.3938	6.19575	47.9824	219.929	98.953	335.937	100.421	1.74013	0.000463421
HORVU3Hr1G110110	-	chr3H	680047648	680049448	-	1710	protein_coding	P16166.1 RecName: Full=Anthocyanidin 3-O-glucosyltransferase; AltName: Full=Bronze-1; AltName: Full=Bz-McC allele; AltName: Full=Flavonol 3-O-glucosyltransferase; AltName: Full=UDP-glucose flavonoid 3-O-glucosyltransferase && PF00201:UDP-glucoronosyl	UDPGT	0	0	0	0	1	0	0	0	0	3	4	2	324	1450	82	1058	5639	1802	0	0	0	0	0.035978	0	0	0	0	0.102684	0.153735	0.0747324	12.9564	64.4255	5.0552	54.2065	254.647	86.0668	3.06944	0	4.10465	0.130896
HORVU5Hr1G061930	-	chr5H	482523963	482526530	-	2568	protein_coding	Q9SBQ9.1 RecName: Full=Flavonoid 3'-monooxygenase; AltName: Full=Cytochrome P450 75B2; AltName: Full=Flavonoid 3'-hydroxylase [Petunia x hybrida] && -	-	191	25	598	191	199	25	253	216	98	22	7	40	16	33	4	29	34	24	4.15867	0.689953	13.0878	4.40404	4.7675	0.726658	6.11882	5.39407	3.10046	0.501422	0.179148	0.995268	0.426049	0.976348	0.164205	0.989384	1.02239	0.763296	23.1618	245.783	-3.40739	0.0002248
HORVU1Hr1G002890	-	chr1H	5935340	5937561	-	2222	protein_coding	Q9LJB4.1 RecName: Full=Malonyl-CoA:anthocyanidin 5-O-glucoside-6''-O-malonyltransferase; AltName: Full=Anthocyanin 5-aromatic acyltransferase-like protein; Short=At5MAT && PF02458:Transferase family	-	4	0	17	11	17	0	12	18	7	0	15	7	2	102	17	466	297	98	0.100654	0	0.429998	0.293131	0.470693	0	0.335413	0.519501	0.255946	0	0.443666	0.201293	0.0615489	3.48772	0.80654	18.374	10.3216	3.60213	7.78606	6.2937	0.296557	0.872274
HORVU2Hr1G108250	-	chr2H	713819712	713825623	-	1786	protein_coding	D7U6G6.1 RecName: Full=Anthocyanidin reductase ((2S)-flavan-3-ol-forming); Short=VvANR && PF01370:NAD dependent epimerase/dehydratase family	Epimerase	168	30	120	439	309	134	365	283	296	6	4	1	10	44	10	163	58	5	5.2595	1.19046	3.77626	14.5545	10.6441	5.60027	12.6927	10.1616	13.465	0.196628	0.147193	0.0357762	0.382871	1.87179	0.590255	7.99591	2.50772	0.228647	3.67446	97.285	-4.72132	2.076e-08
HORVU2Hr1G108820	-	chr2H	715089419	715091295	+	1793	protein_coding	Q4R1I9.1 RecName: Full=Anthocyanidin 5,3-O-glucosyltransferase; AltName: Full=UDP-glucose: anthocyanidin 5,3-O-glucosyltransferase && -	-	12	42	6	6	3	4	8	18	15	9	42	16	34	15	31	8	3	14	0.374212	1.66014	0.188076	0.198146	0.102938	0.166519	0.27711	0.643799	0.679682	0.293791	1.53949	0.570184	1.29668	0.635619	1.82265	0.390905	0.129203	0.637712	23.4106	21.2484	0.145934	0.887121
HORVU5Hr1G094280	-	chr5H	594828580	594829737	+	1158	protein_coding	P41213.1 RecName: Full=Leucoanthocyanidin dioxygenase; Short=LDOX; Short=Leucocyanidin oxygenase; AltName: Full=Leucoanthocyanidin hydroxylase && PF03171:2OG-Fe(II) oxygenase superfamily|PF14226:non-haem dioxygenase in morphine synthesis N-terminal	2OG-FeII_Oxy	0	0	0	0	128	57	38	152	96	0	57	0	3255	12011	1286	8841	30571	12030	0	0	0	0	6.8004	3.67411	2.03806	8.41769	6.73531	0	3.23501	0	192.21	788.055	117.072	668.89	2038.61	848.465	20.4773	0	6.84265	0.0165271
HORVU2Hr1G096810	-	chr2H	676847744	676852873	-	2781	protein_coding	P13027.1 RecName: Full=Anthocyanin regulatory R-S protein && PF14215:bHLH-MYC and R2R3-MYB transcription factors N-terminal|PF00010:Helix-loop-helix DNA-binding domain	HLH	13	1	19	4	26	4	17	16	9	21	0	12	304	751	111	576	2531	710	0.261372	0.0254844	0.383985	0.0851672	0.575182	0.10736	0.379656	0.368958	0.262928	0.441971	0	0.275712	7.47492	20.5175	4.20768	18.1461	70.2787	20.8514	10.7421	9.94578	0.108144	0.941588
HORVU5Hr1G104580	-	chr5H	619631286	619633576	+	2291	protein_coding	Q8H0F2.1 RecName: Full=Anthocyanin 3'-O-beta-glucosyltransferase; Short=3'GT && PF00201:UDP-glucoronosyl and UDP-glucosyl transferase	UDPGT	148	15	134	528	501	124	507	467	398	10	54	11	228	534	278	3502	2072	687	3.61204	0.464025	3.28732	13.6465	13.4538	4.04001	13.7444	13.0722	14.1141	0.255476	1.54909	0.306791	6.80525	17.7093	12.7921	133.922	69.8389	24.4911	26.3251	89.8768	-1.77647	0.05525
HORVU2Hr1G090170	UGT	chr2H	642678920	642681059	+	2140	protein_coding	Q9ZQ95.1 RecName: Full=UDP-glycosyltransferase 73C6; AltName: Full=Flavonol-3-O-glycoside-7-O-glucosyltransferase 1; AltName: Full=Zeatin O-glucosyltransferase 2 && PF00201:UDP-glucoronosyl and UDP-glucosyl transferase	UDPGT	7	0	13	6	15	0	7	3	10	0	0	2	9	82	8	992	98	42	0.182894	0	0.341422	0.166016	0.431231	0	0.203155	0.0899012	0.379648	0	0	0.0597161	0.287583	2.91129	0.394092	40.6125	3.53627	1.60292	0.684937	5.98348	-3.13685	0.193492
HORVU3Hr1G023230	UGT	chr3H	86151787	86159950	+	7612	protein_coding	Q9ZQ95.1 RecName: Full=UDP-glycosyltransferase 73C6; AltName: Full=Flavonol-3-O-glycoside-7-O-glucosyltransferase 1; AltName: Full=Zeatin O-glucosyltransferase 2 && -	-	82	31	122	462	401	92	231	518	203	20	95	44	232	877	162	5159	2149	1293	0.602326	0.288628	0.900788	3.59382	3.241	0.902141	1.88476	4.36404	2.16667	0.153782	0.820226	0.369342	2.08412	8.7536	2.24356	59.3784	21.8007	13.8732	55.5142	72.7191	-0.393723	0.588428
HORVU0Hr1G021480	-	chrUn	112474737	112482386	+	7650	protein_coding	Q8T045.1 RecName: Full=O-glucosyltransferase rumi; Flags: Precursor && -	-	56	8	101	616	451	69	600	443	444	22	40	29	80	353	31	945	1649	658	0.409301	0.0741145	0.74203	4.76796	3.627	0.673245	4.87116	3.71364	4.71538	0.16832	0.343643	0.242221	0.715093	3.5059	0.42719	10.8226	16.6453	7.02492	31.2499	49.992	-0.683061	0.406418
HORVU1Hr1G084880	-	chr1H	534513829	534515365	-	1455	protein_coding	F8WKW0.1 RecName: Full=Crocetin glucosyltransferase, chloroplastic; AltName: Full=UDP-glucose glucosyltransferase 1; Short=GjUGT1; AltName: Full=UDP-glycosyltransferase 75L6; Flags: Precursor && -	-	0	0	0	0	0	0	1	0	0	0	26	0	1	2	13	6	53	20	0	0	0	0	0	0	0.0426854	0	0	0	1.17441	0	0.0469971	0.104437	0.941892	0.361285	2.81284	1.12265	9.34055	0	5.70969	0.0817599
HORVU2Hr1G004720	-	chr2H	10878615	10898736	+	4974	protein_coding	Q9SK82.1 RecName: Full=UDP-glycosyltransferase 85A1; AltName: Full=Cytokinin-O-glucosyltransferase 2; AltName: Full=Zeatin O-glucosyltransferase 2; Short=AtZOG2 && -	-	10	9	10	22	49	0	12	49	14	2	12	1	47	79	12	148	373	184	0.112411	0.128236	0.112994	0.261897	0.60607	0	0.149837	0.631755	0.228674	0.0235342	0.158557	0.012846	0.646139	1.20672	0.254329	2.60686	5.79076	3.02127	5.28515	9.3769	-0.835997	0.500697
HORVU2Hr1G004790	-	chr2H	10900002	10902079	-	1967	protein_coding	F8WKW1.1 RecName: Full=7-deoxyloganetin glucosyltransferase; AltName: Full=Genipin glucosyltransferase; AltName: Full=UDP-glucose glucosyltransferase 2; Short=GjUGT2; AltName: Full=UDP-glycosyltransferase 85A24 && PF00201:UDP-glucoronosyl and UDP-glu	UDPGT	177	81	149	248	193	91	144	162	68	0	0	0	0	0	0	0	0	0	5.03136	2.91847	4.25739	7.46553	6.03651	3.45321	4.54674	5.28164	2.80866	0	0	0	0	0	0	0	0	0	0	127.953	-9.42029	3.27495e-13
HORVU2Hr1G008980	-	chr2H	17805510	17812813	-	4157	protein_coding	O22822.1 RecName: Full=UDP-glycosyltransferase 74F2; AltName: Full=AtSGT1; AltName: Full=Salicylic acid glucosyltransferase 1 && PF00201:UDP-glucoronosyl and UDP-glucosyl transferase	UDPGT	1	17	18	8	16	5	18	3	8	1	11	9	2	21	6	40	45	132	0.0134504	0.28983	0.243363	0.113952	0.236795	0.0897791	0.268927	0.0462806	0.156352	0.0140798	0.173909	0.138337	0.0328991	0.383818	0.152157	0.843028	0.835921	2.59341	7.34982	12.1314	-0.723371	0.588113
HORVU2Hr1G012280	-	chr2H	25887810	26045190	-	3774	protein_coding	O22822.1 RecName: Full=UDP-glycosyltransferase 74F2; AltName: Full=AtSGT1; AltName: Full=Salicylic acid glucosyltransferase 1 && -	-	0	0	0	0	1	0	0	0	0	0	0	0	0	0	0	19	3	9	0	0	0	0	0.0163016	0	0	0	0	0	0	0	0	0	0	0.441076	0.0613836	0.194768	--	--	--	--
HORVU2Hr1G012340	-	chr2H	26035714	26037441	+	1550	protein_coding	O22822.1 RecName: Full=UDP-glycosyltransferase 74F2; AltName: Full=AtSGT1; AltName: Full=Salicylic acid glucosyltransferase 1 && PF00201:UDP-glucoronosyl and UDP-glucosyl transferase	UDPGT	0	0	0	1	0	0	0	0	0	0	0	0	0	0	0	13	3	14	0	0	0	0.0382016	0	0	0	0	0	0	0	0	0	0	0	0.734807	0.149459	0.737689	--	--	--	--
HORVU3Hr1G083200	-	chr3H	602375720	602387137	-	5834	protein_coding	Q9XIG1.1 RecName: Full=Sterol 3-beta-glucosyltransferase UGT80B1; AltName: Full=Protein TRANSPARENT TESTA 15; AltName: Full=UDP-glucose:sterol glucosyltransferase 80B1 && PF03033:Glycosyltransferase family 28 N-terminal domain|PF00201:UDP-glucoronosy	UDPGT	201	273	241	166	156	224	160	97	121	123	192	190	186	157	115	218	251	238	1.9264	3.31643	2.32173	1.68483	1.6451	2.86594	1.70332	1.06626	1.68505	1.234	2.16294	2.08095	2.18012	2.04465	2.07803	3.2738	3.32231	3.33186	172.893	235.316	-0.444252	0.278145
HORVU3Hr1G093830	-	chr3H	644135462	644141074	-	4219	protein_coding	P31927.1 RecName: Full=Sucrose-phosphate synthase; AltName: Full=UDP-glucose-fructose-phosphate glucosyltransferase && PF00534:Glycosyl transferases group 1|PF05116:Sucrose-6F-phosphate phosphohydrolase|PF00862:Sucrose synthase	Glycos_transf_1	2	5	2	28	47	48	115	158	346	5	15	11	94	7	60	37	71	41	0.0265055	0.0839915	0.0266429	0.392972	0.685364	0.849214	1.6929	2.40163	6.66287	0.0693643	0.233663	0.166594	1.52354	0.126059	1.49921	0.768341	1.29952	0.79369	10.7351	3.08544	1.82358	0.11959
HORVU3Hr1G099530	-	chr3H	661788201	661790153	+	1864	protein_coding	B4G072.1 RecName: Full=DIMBOA UDP-glucosyltransferase BX9; AltName: Full=2,4-dihydroxy-7-methoxy-2H-1,4-benzoxazin-3(4H)-one 2-D-glucosyltransferase BX9; AltName: Full=Protein BENZOXAZINLESS 9 && PF00201:UDP-glucoronosyl and UDP-glucosyl transferase	UDPGT	640	648	289	390	354	199	284	361	143	975	81	373	443	391	85	1500	1236	780	19.1978	24.6379	8.71392	12.3889	11.684	7.96879	9.46269	12.4199	6.23282	30.615	2.85593	12.7861	16.2514	15.9374	4.80722	70.5029	51.2042	34.1763	464.776	521.933	-0.166787	0.81982
HORVU4Hr1G011760	-	chr4H	36935243	36936919	-	1513	protein_coding	B4G072.1 RecName: Full=DIMBOA UDP-glucosyltransferase BX9; AltName: Full=2,4-dihydroxy-7-methoxy-2H-1,4-benzoxazin-3(4H)-one 2-D-glucosyltransferase BX9; AltName: Full=Protein BENZOXAZINLESS 9 && PF00201:UDP-glucoronosyl and UDP-glucosyl transferase	UDPGT	0	0	0	1	1	0	5	12	1	0	0	0	3	22	0	311	34	29	0	0	0	0.0391358	0.0406625	0	0.205245	0.508628	0.0536977	0	0	0	0.135587	1.10476	0	18.0087	1.73529	1.56544	--	--	--	--
HORVU4Hr1G059050	-	chr4H	493289255	493294312	-	3886	protein_coding	Q9M8Z7.1 RecName: Full=Sterol 3-beta-glucosyltransferase UGT80A2; AltName: Full=UDP-glucose:sterol glucosyltransferase 80A2 && -	-	36	31	24	39	20	46	40	21	22	2	5	2	2	0	1	0	0	5	0.517984	0.565371	0.347112	0.594258	0.316636	0.883569	0.639292	0.346557	0.459954	0.0301233	0.0845622	0.0328853	0.0351934	0	0.027128	0	0	0.105086	3.11286	29.6235	-3.26381	0.000203875
HORVU5Hr1G037980	-	chr5H	274222792	274224491	-	1429	protein_coding	Q6X1C0.1 RecName: Full=Crocetin glucosyltransferase 2 && PF00201:UDP-glucoronosyl and UDP-glucosyl transferase	UDPGT	18	15	4	0	1	0	0	0	0	41	17	25	0	1	0	176	3	11	0.704298	0.743933	0.157322	0	0.0430527	0	0	0	0	1.6793	0.781854	1.11785	0	0.0531684	0	10.7905	0.162114	0.628691	27.6181	12.2201	1.18499	0.149641
HORVU5Hr1G047150	UGT	chr5H	366239264	366241992	-	2188	protein_coding	Q6X1C0.1 RecName: Full=Crocetin glucosyltransferase 2 && PF00201:UDP-glucoronosyl and UDP-glucosyl transferase	UDPGT	10	0	1	18	118	3	54	47	24	2	1	6	6	29	10	916	175	725	0.255546	0	0.0256871	0.487123	3.31793	0.102343	1.53281	1.37755	0.891166	0.0535006	0.0300373	0.175218	0.187516	1.00702	0.481808	36.6784	6.17623	27.0625	3.04573	3.27064	-0.116516	0.951302
HORVU5Hr1G071940	-	chr5H	534286729	534288822	-	2019	protein_coding	Q9SBL1.1 RecName: Full=Cyanohydrin beta-glucosyltransferase; AltName: Full=UDP-glucose-p-hydroxymandelonitrile glucosyltransferase && PF00201:UDP-glucoronosyl and UDP-glucosyl transferase	UDPGT	6	23	16	4	4	8	8	1	10	37	23	37	9	69	10	28	438	98	0.166162	0.807358	0.445395	0.117311	0.121887	0.29576	0.246091	0.031763	0.4024	1.07261	0.748687	1.17096	0.304818	2.59656	0.522137	1.21502	16.7521	3.9643	32.6199	15.2848	1.1069	0.143727
HORVU5Hr1G079670	-	chr5H	557750111	557752328	+	2218	protein_coding	O22822.1 RecName: Full=UDP-glycosyltransferase 74F2; AltName: Full=AtSGT1; AltName: Full=Salicylic acid glucosyltransferase 1 && -	-	188	146	67	166	164	260	341	320	512	203	139	166	549	303	705	319	190	707	4.73928	4.66516	1.69775	4.43159	4.54899	8.74978	9.5485	9.25223	18.7544	5.35686	4.11872	4.78213	16.9256	10.3793	33.508	12.6006	6.61492	26.0336	170.9	131.173	0.383201	0.429822
HORVU5Hr1G114700	-	chr5H	644465736	644469105	+	3309	protein_coding	Q8W2B7.1 RecName: Full=DIMBOA UDP-glucosyltransferase BX8; AltName: Full=2,4-dihydroxy-7-methoxy-2H-1,4-benzoxazin-3(4H)-one 2-D-glucosyltransferase BX8; AltName: Full=Protein BENZOXAZINLESS 8 && -	-	57	14	76	406	230	70	498	545	674	15	31	24	1149	644	317	4609	914	2015	0.963151	0.299851	1.29086	7.26512	4.27626	1.57902	9.34705	10.5623	16.5485	0.26532	0.615707	0.463436	23.7442	14.7868	10.0991	122.031	21.3296	49.7342	24.0935	45.0497	-0.909885	0.211177
HORVU6Hr1G009880	-	chr6H	17637297	17639168	+	1872	protein_coding	Q9AR73.1 RecName: Full=Hydroquinone glucosyltransferase; AltName: Full=Arbutin synthase && PF00201:UDP-glucoronosyl and UDP-glucosyl transferase	UDPGT	3	71	6	14	13	36	63	27	94	56	70	104	14	17	39	16	8	17	0.0896049	2.68799	0.180139	0.442829	0.427238	1.43543	2.09015	0.924945	4.07959	1.75089	2.45754	3.54979	0.511395	0.689968	2.19624	0.748818	0.330002	0.741686	78.4509	29.5414	1.41703	0.182808
HORVU6Hr1G020960	-	chr6H	61216573	61218634	-	2062	protein_coding	Q9M156.1 RecName: Full=UDP-glycosyltransferase 72B1; AltName: Full=Arbutin synthase; AltName: Full=Probable hydroquinone glucosyltransferase && PF00201:UDP-glucoronosyl and UDP-glucosyl transferase	UDPGT	90	20	303	84	106	32	203	181	172	38	18	62	72	96	18	29	64	9	2.44045	0.68741	8.25878	2.41215	3.16264	1.15837	6.11434	5.62922	6.77695	1.07863	0.57371	1.92122	2.38769	3.53727	0.920248	1.23217	2.39676	0.356476	39.7012	125.295	-1.65906	0.0512565
HORVU6Hr1G035370	-	chr6H	169991412	169996625	+	5214	protein_coding	Q66PF4.1 RecName: Full=Cinnamate beta-D-glucosyltransferase; AltName: Full=UDP-glucose:cinnamate glucosyltransferase; Short=FaGT2 && -	-	599	470	500	1059	969	730	1121	969	1355	401	682	728	896	2332	645	4131	4341	2191	6.42351	6.38854	5.38965	12.0265	11.4337	10.4505	13.3529	11.9182	21.1136	4.50141	8.59651	8.92145	11.7509	33.9816	13.041	69.4138	64.2912	34.3201	620.975	505.814	0.295727	0.423409
HORVU6Hr1G077860	-	chr6H	532417119	532419141	+	1967	protein_coding	F8WKW1.1 RecName: Full=7-deoxyloganetin glucosyltransferase; AltName: Full=Genipin glucosyltransferase; AltName: Full=UDP-glucose glucosyltransferase 2; Short=GjUGT2; AltName: Full=UDP-glycosyltransferase 85A24 && PF00201:UDP-glucoronosyl and UDP-glu	UDPGT	341	45	743	69	93	2	21	4	12	58	139	148	23	1168	11	321	113	65	9.69318	1.62137	21.2298	2.0771	2.90878	0.0758946	0.663067	0.130411	0.495646	1.72583	4.64429	4.80765	0.799572	45.1154	0.589535	14.2976	4.43616	2.69889	118.94	341.448	-1.52258	0.0522736
HORVU6Hr1G077930	-	chr6H	532549925	532551920	-	1912	nontranslating_CDS	F8WKW1.1 RecName: Full=7-deoxyloganetin glucosyltransferase; AltName: Full=Genipin glucosyltransferase; AltName: Full=UDP-glucose glucosyltransferase 2; Short=GjUGT2; AltName: Full=UDP-glycosyltransferase 85A24 && PF00201:UDP-glucoronosyl and UDP-glu	UDPGT	187	48	257	94	126	13	26	23	26	85	63	119	51	1291	59	1968	764	270	5.46852	1.77921	7.55452	2.91107	4.0543	0.507506	0.844554	0.771433	1.10479	2.602	2.16552	3.9768	1.82396	51.3008	3.25301	90.1777	30.8559	11.5333	90.2323	150.88	-0.743527	0.207474
HORVU6Hr1G077960	-	chr6H	532735468	532736211	+	671	nontranslating_CDS	F8WKW1.1 RecName: Full=7-deoxyloganetin glucosyltransferase; AltName: Full=Genipin glucosyltransferase; AltName: Full=UDP-glucose glucosyltransferase 2; Short=GjUGT2; AltName: Full=UDP-glycosyltransferase 85A24 && -	-	24	5	91	6	45	0	4	2	4	13	16	20	17	323	13	448	218	57	1.99989	0.528107	7.6222	0.529471	4.12594	0	0.370237	0.191146	0.48432	1.13396	1.56713	1.90451	1.73245	36.5734	2.0424	58.4948	25.088	6.93792	16.7032	36.3493	-1.1267	0.23934
HORVU6Hr1G078040	-	chr6H	532826961	532828798	+	1763	protein_coding	F8WKW1.1 RecName: Full=7-deoxyloganetin glucosyltransferase; AltName: Full=Genipin glucosyltransferase; AltName: Full=UDP-glucose glucosyltransferase 2; Short=GjUGT2; AltName: Full=UDP-glycosyltransferase 85A24 && PF00201:UDP-glucoronosyl and UDP-glu	UDPGT	1	0	0	23	1	0	0	1	2	0	0	0	6	28	0	10	1	46	0.0317149	0	0	0.772483	0.0348964	0	0	0.0363752	0.0921664	0	0	0	0.23272	1.20668	0	0.496946	0.0438006	2.13099	--	--	--	--
HORVU6Hr1G094880	-	chr6H	582422219	582428650	-	6318	protein_coding	Q6K973.1 RecName: Full=Sucrose synthase 6; Short=OsSUS6; AltName: Full=Sucrose-UDP glucosyltransferase 6 && -	-	703	329	567	534	527	260	631	483	491	678	612	454	672	920	369	1874	1996	547	6.22146	3.69055	5.04388	5.00467	5.13173	3.0717	6.20286	4.90259	6.31388	6.28095	6.36621	4.59147	7.27317	11.0635	6.15698	25.9867	24.3957	7.07106	589.476	503.509	0.226716	0.5063
HORVU1Hr1G075160	-	chr1H	510048982	510050695	+	1637	protein_coding	P52580.1 RecName: Full=Isoflavone reductase homolog IRL && PF05368:NmrA-like family	NmrA	694	37	774	22	36	7	40	58	27	26	6	48	7	51	0	27	219	60	23.7043	1.60187	26.5738	0.79577	1.35297	0.319179	1.51759	2.27215	1.34002	0.929609	0.240886	1.87356	0.292404	2.36705	0	1.44503	10.3307	2.9935	26.8056	452.585	-4.07706	7.67418e-06
HORVU1Hr1G089620	-	chr1H	544420120	544422477	-	1306	protein_coding	Q84N28.1 RecName: Full=Flavone O-methyltransferase 1; AltName: Full=Caffeic acid O-methyltransferase; Short=TaCOMT1 && PF00891:O-methyltransferase|PF08100:Dimerisation domain	-	0	0	0	34	0	4	5	30	15	0	0	0	0	10	1	182	21	282	0	0	0	1.54152	0	0.228614	0.237777	1.47311	0.933131	0	0	0	0	0.581758	0.0807194	12.2093	1.24168	17.6353	--	--	--	--
HORVU2Hr1G011790	-	chr2H	24847327	24852056	+	1678	protein_coding	Q6WNQ9.1 RecName: Full=Isoflavone 3'-hydroxylase; AltName: Full=Cytochrome P450 81E9, partial [Medicago truncatula] && PF00067:Cytochrome P450	p450	48	34	36	55	47	43	34	23	6	25	37	23	5	12	6	5	35	9	1.59943	1.43602	1.20579	1.94081	1.72321	1.91277	1.25843	0.87901	0.290505	0.872014	1.44917	0.875812	0.203757	0.543344	0.376947	0.26106	1.61068	0.438054	29.0649	37.9262	-0.386283	0.479808
HORVU5Hr1G096940	-	chr5H	602674675	602684149	-	5854	protein_coding	P93147.2 RecName: Full=Isoflavone 2'-hydroxylase; AltName: Full=CYP GE-3; AltName: Full=Cytochrome P450 81E1; AltName: Full=Cytochrome P450 91A4 && -	-	142	11	153	430	548	99	708	1179	336	13	20	26	152	264	57	16293	2296	1344	1.35629	0.133173	1.46893	4.3494	5.75918	1.26232	7.51143	12.9157	4.66317	0.129977	0.224536	0.283789	1.77552	3.42639	1.02646	243.843	30.2867	18.751	20.195	92.2882	-2.1959	0.00888546
HORVU6Hr1G002410	-	chr6H	6352362	6354087	-	1437	protein_coding	P52580.1 RecName: Full=Isoflavone reductase homolog IRL && PF05368:NmrA-like family	NmrA	0	0	0	2	1	6	17	20	2	0	0	0	7	0	0	0	0	0	0	0	0	0.0824113	0.042813	0.311659	0.734741	0.892547	0.113075	0	0	0	0.333101	0	0	0	0	0	--	--	--	--
HORVU3Hr1G083540	-	chr3H	604261977	604267781	+	3748	protein_coding	Q66PF2.1 RecName: Full=Putative UDP-rhamnose:rhamnosyltransferase 1; Short=FaRT1; AltName: Full=Glycosyltransferase 4; Short=FaGT4 && -	-	1	0	6	23	19	10	17	51	19	0	5	3	5	80	1	300	88	24	0.0149182	0	0.0899732	0.363364	0.31188	0.199152	0.281703	0.872627	0.411859	0	0.0876757	0.0511442	0.0912231	1.62172	0.0281269	7.01267	1.81308	0.522984	2.82366	2.099	0.408102	0.855995
HORVU4Hr1G006350	-	chr4H	15054243	15056343	-	2101	protein_coding	Q66PF2.1 RecName: Full=Putative UDP-rhamnose:rhamnosyltransferase 1; Short=FaRT1; AltName: Full=Glycosyltransferase 4; Short=FaGT4 && -	-	5	0	10	11	20	0	36	165	118	0	13	2	12	8	2	14	14	17	0.133064	0	0.267507	0.310013	0.585648	0	1.06419	5.03635	4.563	0	0.406655	0.0608246	0.390561	0.289301	0.100352	0.5838	0.514558	0.660845	5.35521	4.48843	0.24082	0.902996
HORVU5Hr1G084520	-	chr5H	572534203	572536556	-	2304	protein_coding	Q66PF2.1 RecName: Full=Putative UDP-rhamnose:rhamnosyltransferase 1; Short=FaRT1; AltName: Full=Glycosyltransferase 4; Short=FaGT4 && PF00201:UDP-glucoronosyl and UDP-glucosyl transferase	UDPGT	256	71	709	133	211	61	44	22	17	470	532	641	151	172	9	99	279	83	6.21261	2.18399	17.2952	3.41808	5.63421	1.97621	1.18608	0.612348	0.599461	11.9396	15.1753	17.7767	4.48155	5.67194	0.411795	3.76456	9.35092	2.9422	559.085	315.821	0.823067	0.20791
HORVU5Hr1G111040	-	chr5H	634976664	634978508	-	1845	protein_coding	Q66PF2.1 RecName: Full=Putative UDP-rhamnose:rhamnosyltransferase 1; Short=FaRT1; AltName: Full=Glycosyltransferase 4; Short=FaGT4 && PF00201:UDP-glucoronosyl and UDP-glucosyl transferase	UDPGT	2	0	19	48	76	8	140	133	93	0	2	0	6	173	26	603	355	200	0.0606108	0	0.578787	1.54049	2.53425	0.323652	4.71274	4.62289	4.09526	0	0.071243	0	0.222377	7.12419	1.48559	28.6341	14.8581	8.85341	0.718503	6.30029	-3.16055	0.207953
HORVU0Hr1G013040	-	chrUn	75068248	75071442	-	2574	protein_coding	Q9BU70.2 RecName: Full=tRNA (adenine(37)-N6)-methyltransferase; AltName: Full=tRNA methyltransferase O && PF01980:Uncharacterised protein family UPF0066	-	17	34	38	26	36	74	25	63	65	134	68	175	103	88	96	64	30	90	0.369281	0.936149	0.82973	0.598106	0.860452	2.1459	0.603217	1.5696	2.05163	3.047	1.73624	4.34415	2.73629	2.59753	3.93173	2.17838	0.900006	2.85569	126.683	29.3189	2.11683	0.00021526
HORVU1Hr1G068460	-	chr1H	481453482	481456448	-	2446	protein_coding	Q93YF5.1 RecName: Full=Histone-lysine N-methyltransferase, H3 lysine-9 specific SUVH1; AltName: Full=Histone H3-K9 methyltransferase 1; Short=H3-K9-HMTase 1; AltName: Full=NtSet1; AltName: Full=Suppressor of variegation 3-9 homolog protein 1; Short=S	SET	6	12	23	3	9	5	3	3	8	40	47	43	20	32	37	9	7	7	0.137155	0.347696	0.528486	0.0726237	0.22637	0.15258	0.076174	0.0786544	0.265722	0.957148	1.26285	1.12328	0.559123	0.993984	1.59465	0.322365	0.220991	0.233732	44.2442	13.2275	1.74258	0.0108494
HORVU1Hr1G089700	-	chr1H	544633161	544644353	-	3518	protein_coding	Q7XXD4.2 RecName: Full=Probable inactive methyltransferase Os04g0175900 && PF00891:O-methyltransferase|PF08100:Dimerisation domain	-	0	0	4	327	20	1	53	98	32	0	1	0	16	115	5	220	176	251	0	0	0.0639037	5.50383	0.349757	0.0212173	0.935669	1.78644	0.739008	0	0.0186816	0	0.310999	2.48364	0.149829	5.47884	3.86322	5.82713	0.359252	1.20131	-1.73054	0.663521
HORVU2Hr1G122090	-	chr2H	752062304	752072701	+	3676	protein_coding	O53732.3 RecName: Full=Tuberculostearic acid methyltransferase UfaA1; Short=TSA methyltransferase && PF02353:Mycolic acid cyclopropane synthetase|PF01593:Flavin containing amine oxidoreductase	Amino_oxidase	0	0	0	0	9	12	11	14	20	47	58	30	10	15	7	30	17	11	0	0	0	0	0.150626	0.243664	0.185849	0.244237	0.442027	0.748338	1.03696	0.52146	0.18602	0.310029	0.200744	0.715003	0.357113	0.244396	45.9547	0	8.00926	1.21172e-08
HORVU2Hr1G122110	-	chr2H	752206293	752216549	-	4606	protein_coding	O53732.3 RecName: Full=Tuberculostearic acid methyltransferase UfaA1; Short=TSA methyltransferase && PF01593:Flavin containing amine oxidoreductase|PF02353:Mycolic acid cyclopropane synthetase	Amino_oxidase	39	29	57	69	80	69	61	44	29	9	11	6	3	0	1	0	5	9	0.473431	0.44622	0.695525	0.88703	1.06856	1.11818	0.822523	0.612614	0.511527	0.114365	0.156956	0.0832343	0.0445381	0	0.0228874	0	0.083826	0.159586	8.84906	39.6691	-2.16909	0.00106991
HORVU3Hr1G007830	-	chr3H	18478512	18484134	-	2682	protein_coding	Q8S4P4.1 RecName: Full=Histone-lysine N-methyltransferase EZ3; AltName: Full=Enhancer of zeste protein 3 && -	-	38	48	51	55	45	26	24	47	29	119	113	129	128	57	126	72	83	74	0.792212	1.2684	1.06874	1.21428	1.03225	0.723602	0.555769	1.12382	0.878484	2.59695	2.76904	3.07331	3.26351	1.61474	4.95259	2.35199	2.38975	2.25346	122.358	44.7549	1.45532	0.000310737
HORVU3Hr1G023150	-	chr3H	85816267	85818017	+	1406	protein_coding	D9J0Z7.1 RecName: Full=Anthranilate O-methyltransferase 1; AltName: Full=Anthranilic acid methyltransferase 1; AltName: Full=O-methyltransferase 1 && PF03492:SAM dependent carboxyl methyltransferase	-	0	0	0	0	0	0	0	0	0	0	0	0	0	1	6	28	6	11	0	0	0	0	0	0	0	0	0	0	0	0	0	0.0540382	0.44987	1.74476	0.329533	0.638975	--	--	--	--
HORVU3Hr1G023160	-	chr3H	85840351	85843778	-	2342	protein_coding	Q6NS23.1 RecName: Full=tRNA (guanine(10)-N2)-methyltransferase homolog; AltName: Full=tRNA guanosine-2'-O-methyltransferase TRM11 homolog [Xenopus laevis] && PF01170:Putative RNA methylase family UPF0020	-	34	32	52	31	32	21	28	27	73	92	77	95	95	52	76	61	36	72	0.811724	0.968362	1.2479	0.783769	0.840613	0.669295	0.742529	0.739324	2.53239	2.2992	2.16079	2.59186	2.77377	1.68695	3.42096	2.28194	1.18699	2.51086	89.2534	37.8168	1.2383	0.00392443
HORVU3Hr1G028270	-	chr3H	125535500	125596576	+	5079	protein_coding	A2Y953.1 RecName: Full=Protein arginine N-methyltransferase PRMT10 && -	-	0	0	0	255	613	1233	1003	721	682	0	0	0	0	0	0	0	4	0	0	0	0	2.97287	7.42532	18.1205	12.2649	9.10364	10.9094	0	0	0	0	0	0	0	0.0608155	0	--	--	--	--
HORVU3Hr1G065790	-	chr3H	501077315	501080500	-	3152	protein_coding	Q9SPV4.1 RecName: Full=Salicylate carboxymethyltransferase; AltName: Full=S-adenosyl-L-methionine:salicylate acid carboxylmethyltransferase; Short=CbSAMT; AltName: Full=Salicylate O-methyltransferase && PF03492:SAM dependent carboxyl methyltransferas	-	10	8	22	51	90	23	35	42	48	1	3	1	7	3	1	11	70	3	0.17739	0.179878	0.392282	0.95807	1.75667	0.544662	0.689643	0.854518	1.23723	0.018569	0.0625524	0.0202716	0.151861	0.0723138	0.0334453	0.305751	1.71492	0.0777342	1.73605	12.6027	-2.87946	0.0185403
HORVU3Hr1G067760	-	chr3H	514503162	514504859	-	1698	protein_coding	Q55EX9.2 RecName: Full=Putative methyltransferase DDB_G0268948 && -	-	350	99	204	182	169	179	186	995	654	199	109	150	237	154	73	59	92	31	11.5252	4.13211	6.75234	6.34669	6.12325	7.86866	6.80327	37.5788	31.2921	6.85948	4.21888	5.64454	9.54432	6.89079	4.53217	3.04422	4.18392	1.49108	153.379	202.664	-0.40299	0.401405
HORVU3Hr1G099990	-	chr3H	662836797	662837614	-	746	protein_coding	Q9XGP7.1 RecName: Full=Tricin synthase 1; AltName: Full=Caffeoyl-CoA 3-O-methyltransferase ROMT15 && PF01596:O-methyltransferase	-	5	0	1	19	39	0	24	10	3	0	7	0	13	280	11	318	558	430	0.374755	0	0.0753395	1.50809	3.21632	0	1.99809	0.859645	0.326721	0	0.616692	0	1.19162	28.5171	1.55444	37.3465	57.7601	47.0767	2.51476	1.78549	0.476718	0.866034
HORVU4Hr1G090170	-	chr4H	644542994	644565527	-	7570	protein_coding	Q13395.1 RecName: Full=Probable methyltransferase TARBP1; AltName: Full=TAR RNA-binding protein 1; AltName: Full=TAR RNA-binding protein of 185 kDa; Short=TRP-185 && -	-	42	73	98	34	46	19	102	103	158	54	77	73	142	41	135	152	60	122	0.31022	0.683442	0.727599	0.265948	0.373848	0.187345	0.836848	0.872568	1.69573	0.417516	0.668503	0.616172	1.2827	0.411504	1.88	1.75918	0.612052	1.31626	69.7175	69.512	0.00491193	0.992449
HORVU5Hr1G036670	-	chr5H	261367210	261371171	+	3636	protein_coding	C5XX79.1 RecName: Full=tRNA (guanine(37)-N1)-methyltransferase; AltName: Full=M1G-methyltransferase; AltName: Full=tRNA [GM37] methyltransferase; AltName: Full=tRNA methyltransferase 5 homolog && -	-	77	47	55	43	59	68	76	97	46	3	0	13	0	5	8	50	2	4	1.18409	0.916112	0.85016	0.700258	0.9983	1.39595	1.29817	1.71083	1.02785	0.0482918	0	0.228452	0	0.10448	0.231946	1.20478	0.0424755	0.0898489	5.39959	57.1623	-3.4031	0.000476442
HORVU5Hr1G041680	-	chr5H	316508200	316534496	-	3922	protein_coding	Q9AR07.3 RecName: Full=Jasmonate O-methyltransferase; AltName: Full=S-adenosyl-L-methionine:jasmonic acid carboxyl methyltransferase && PF03492:SAM dependent carboxyl methyltransferase	-	0	0	0	0	0	0	0	0	0	8	6	17	2	4	2	0	0	3	0	0	0	0	0	0	0	0	0	0.119387	0.100543	0.27696	0.0348704	0.0774887	0.053758	0	0	0.0624727	10.5041	0	5.8804	0.00179611
HORVU6Hr1G012840	-	chr6H	25311351	25313656	-	1745	protein_coding	Q6DJF8.1 RecName: Full=Methyltransferase-like protein 23 && -	-	14	25	27	8	9	3	6	28	9	30	36	20	33	16	26	16	20	23	0.448589	1.01536	0.869621	0.271461	0.317307	0.128325	0.213549	1.02901	0.419027	1.00624	1.35586	0.732335	1.29316	0.696643	1.57072	0.803316	0.885049	1.07649	29.2574	21.7209	0.434009	0.507397
HORVU6Hr1G081790	-	chr6H	546506914	546518916	+	1882	protein_coding	Q10SU5.1 RecName: Full=DNA (cytosine-5)-methyltransferase DRM2; AltName: Full=OsDRM2; AltName: Full=Protein DOMAINS REARRANGED METHYLASE 2 && PF00145:C-5 cytosine-specific DNA methylase	DNA_methylase	0	0	0	12	2	0	3	0	0	2	37	1	36	70	5	23	113	66	0	0	0	0.37755	0.0653797	0	0.099002	0	0	0.0621994	1.29208	0.0339512	1.30803	2.82595	0.280073	1.07071	4.63651	2.86419	14.2664	0	6.32005	0.00435576
HORVU7Hr1G012680	-	chr7H	17973855	17974839	+	798	protein_coding	Q9XGP7.1 RecName: Full=Tricin synthase 1; AltName: Full=Caffeoyl-CoA 3-O-methyltransferase ROMT15 && PF01596:O-methyltransferase	-	70	25	18	69	32	72	19	34	11	60	95	49	76	177	7	37	264	84	4.90469	2.2203	1.26774	5.11988	2.46706	6.73465	1.47874	2.73234	1.11991	4.40072	7.82401	3.92345	6.51246	16.8522	0.924732	4.06219	25.5466	8.59712	69.8597	35.6517	0.967298	0.141177
HORVU7Hr1G040170	-	chr7H	108220797	108222901	-	1600	protein_coding	D9J101.1 RecName: Full=Benzoate O-methyltransferase; AltName: Full=O-methyltransferase 8 && -	-	13	46	1	56	111	94	268	141	96	13	173	19	187	158	240	42	13	25	0.454297	2.03757	0.0351271	2.07244	4.26811	4.38524	10.403	5.65141	4.87468	0.475553	7.10616	0.758767	7.99201	7.50279	15.8129	2.29981	0.627417	1.27614	72.7633	21.5564	1.76073	0.161911
HORVU7Hr1G086320	-	chr7H	521337919	521341412	+	3494	protein_coding	Q9ZUM9.3 RecName: Full=Histone-lysine N-methyltransferase ASHR2; AltName: Full=ASH1-related protein 2; AltName: Full=Protein SET DOMAIN GROUP 39 && PF00856:SET domain	SET	29	15	8	16	40	22	30	35	15	151	166	194	114	121	109	152	70	108	0.464078	0.304259	0.128685	0.271151	0.70432	0.469986	0.533262	0.642397	0.348789	2.52947	3.12244	3.54776	2.23109	2.63117	3.2887	3.81138	1.54706	2.52451	173.765	16.6887	3.37981	3.42279e-10
HORVU7Hr1G100920	-	chr7H	606960314	606964486	+	3164	protein_coding	Q8VZV7.1 RecName: Full=Probable methyltransferase PMT9 && PF03141:Putative S-adenosyl-L-methionine-dependent methyltransferase	-	126	114	143	205	303	339	340	496	370	240	262	275	253	399	383	362	61	622	2.22664	2.55354	2.54016	3.83646	5.89168	7.9974	6.67398	10.0532	9.5008	4.43967	5.44219	5.55356	5.46787	9.58125	12.761	10.0238	1.48876	16.0558	264.102	123.481	1.09706	0.00038651
HORVU7Hr1G120340	-	chr7H	651190889	651192744	+	1856	protein_coding	Q9T0F7.1 RecName: Full=Glucuronoxylan 4-O-methyltransferase 2 && PF04669:Polysaccharide biosynthesis	-	1089	143	625	1626	1983	1164	1260	1525	696	1317	646	521	1493	793	341	368	585	150	32.807	5.46051	18.9262	51.8747	65.7321	46.8123	42.1633	52.6926	30.4667	41.5321	22.8751	17.9364	55.0068	32.4624	19.3686	17.3713	24.3394	6.6007	826.452	565.247	0.547621	0.378369
novel.1869	-	chr2H	754618442	754620639	-	914	-	A0A0P0VUY4.1 RecName: Full=DNA (cytosine-5)-methyltransferase CMT1; AltName: Full=Chromomethylase 1; AltName: Full=OsMET3b && -	-	4	1	6	1	5	0	0	0	0	5	57	0	30	14	6	1	24	13	0.244698	0.0775405	0.368949	0.0647839	0.336555	0	0	0	0	0.320184	4.09862	0	2.24445	1.16377	0.692032	0.0958552	2.02767	1.16165	22.0565	3.36824	2.69824	0.0925626
novel.2777	-	chr3H	580230909	580239630	-	5563	-	A0A0P0VUY4.1 RecName: Full=DNA (cytosine-5)-methyltransferase CMT1; AltName: Full=Chromomethylase 1; AltName: Full=OsMET3b && PF01426:BAH domain	BAH	563	285	310	788	796	267	567	492	330	1	1	0	0	0	2	0	2	0	5.65869	3.63087	3.13195	8.38746	8.80312	3.58251	6.33018	5.67171	4.81947	0.0105212	0.0118141	0	0	0	0.0379002	0	0.0277622	0	0.675083	368.102	-9.08857	2.90791e-16
novel.86	-	chr1H	79400574	79404939	+	2931	-	Q6K833.1 RecName: Full=mRNA cap guanine-N7 methyltransferase 2; AltName: Full=mRNA (guanine-N(7)-)-methyltransferase 2; AltName: Full=mRNA cap methyltransferase 2 && PF03291:mRNA capping enzyme	-	0	0	0	0	2	0	0	0	0	0	122	0	20	2	53	3	41	2	0	0	0	0	0.0419804	0	0	0	0	0	2.7356	0	0.466604	0.0518442	1.90625	0.0896742	1.08019	0.0557303	43.8287	0	22.0315	NA
HORVU0Hr1G018190	-	chrUn	94026802	94029721	+	2920	protein_coding	Q42982.2 RecName: Full=Probable 4-coumarate--CoA ligase 2; Short=4CL 2; Short=Os4CL2; AltName: Full=4-coumaroyl-CoA synthase 2 && -	-	120	173	103	112	121	273	218	106	199	113	221	199	330	247	235	245	667	405	2.29781	4.19892	1.98251	2.27116	2.54938	6.97855	4.63677	2.32799	5.53688	2.26502	4.97414	4.35457	7.72797	6.42688	8.4841	7.35098	17.6391	11.3279	183.235	131.997	0.474854	0.334936
novel.3603	-	chr4H	507084460	507090786	-	1898	-	Q5JNT2.1 RecName: Full=Acyl transferase 4; Short=OsAT4; AltName: Full=p-coumaroyl-CoA monolignol transferase; Short=OsPMT && PF02458:Transferase family	-	0	0	0	62	295	696	561	588	304	810	942	595	874	372	565	450	293	869	0	0	0	1.93423	9.56222	27.3715	18.3573	19.8673	13.0128	24.9784	32.6185	20.0307	31.4883	14.8913	31.3815	20.772	11.9208	37.3939	798.007	0	12.1278	1.77631e-22
HORVU3Hr1G080830	-	chr3H	590910969	590914623	-	2512	protein_coding	P48522.1 RecName: Full=Trans-cinnamate 4-monooxygenase; AltName: Full=Cinnamic acid 4-hydroxylase; Short=C4H; Short=CA4H; AltName: Full=Cytochrome P450 73; AltName: Full=Cytochrome P450C4H [Catharanthus roseus] && -	-	2219	1967	2526	2671	2135	2691	1721	2285	2712	3385	2801	2983	3024	5127	1880	5377	13458	5646	49.3917	55.4957	56.5165	62.9604	52.2891	79.9612	42.5504	58.3344	87.7132	78.8705	73.2828	75.8767	82.3183	155.071	78.8968	187.535	413.708	183.568	3096.94	2161.55	0.51884	0.0231963
HORVU4Hr1G087630	-	chr4H	637603403	637606992	-	2193	protein_coding	P48522.1 RecName: Full=Trans-cinnamate 4-monooxygenase; AltName: Full=Cinnamic acid 4-hydroxylase; Short=C4H; Short=CA4H; AltName: Full=Cytochrome P450 73; AltName: Full=Cytochrome P450C4H [Catharanthus roseus] && PF00067:Cytochrome P450	p450	3	0	22	15	20	2	11	3	14	1	1	3	1	45	8	134	80	37	0.076489	0	0.563827	0.40501	0.561079	0.0680733	0.311527	0.0877285	0.518662	0.0266893	0.0299689	0.0874093	0.0311814	1.55905	0.384567	5.35338	2.81698	1.37797	1.70249	7.4983	-2.14752	0.237657
HORVU2Hr1G066630	-	chr2H	462131161	462133118	+	1891	protein_coding	Q7XXL2.2 RecName: Full=4-coumarate--CoA ligase-like 9 && PF13193:AMP-binding enzyme C-terminal domain|PF00501:AMP-binding enzyme	AMP-binding	4	0	1	4	16	1	4	9	8	270	4	251	92	65	31	40	7	9	0.118273	0	0.0297215	0.125251	0.520549	0.0394724	0.131374	0.305217	0.343711	8.35695	0.13902	8.4812	3.32683	2.61161	1.72819	1.85323	0.285851	0.388712	172.671	1.48845	6.81017	1.59468e-07
HORVU4Hr1G072130	-	chr4H	583581789	583584005	-	751	protein_coding	Q0DV32.2 RecName: Full=4-coumarate--CoA ligase-like 1 && PF00501:AMP-binding enzyme|PF13193:AMP-binding enzyme C-terminal domain	AMP-binding	57	51	69	70	69	28	168	35	20	162	107	146	155	106	53	256	315	97	4.24376	4.81288	5.16382	5.51914	5.65252	2.78294	13.8935	2.98873	2.16364	12.6256	9.36381	12.4219	14.1132	10.7239	7.43972	29.865	32.3894	10.5489	139.605	56.9388	1.29486	0.000503047
HORVU4Hr1G072150	-	chr4H	583649413	583655355	+	3314	protein_coding	Q0DV32.2 RecName: Full=4-coumarate--CoA ligase-like 1 && -	-	694	510	1318	691	660	331	445	379	344	725	611	713	523	657	360	1505	1729	640	11.7091	10.9067	22.3524	12.3464	12.2525	7.45523	8.33969	7.33407	8.43336	12.8045	12.1171	13.7471	10.7915	15.0626	11.4517	39.7874	40.288	15.7726	692.661	794.826	-0.198835	0.600748
HORVU3Hr1G088530	-	chr3H	625212192	625217353	+	4094	protein_coding	PF13506:Glycosyl transferase family 21	-	352	308	420	351	393	267	360	473	283	211	355	256	505	480	308	1731	1681	966	4.80741	5.33185	5.76585	5.0766	5.90578	4.86798	5.46131	7.4092	5.61608	3.01655	5.69888	3.99546	8.43486	8.90798	7.93092	37.0434	31.7068	19.2711	281.847	347.161	-0.301402	0.40526
HORVU4Hr1G052450	-	chr4H	434914064	434915901	+	1683	protein_coding	C7G304.1 RecName: Full=Galactinol synthase 2; Short=GolS-2; Short=SlGolS2 && PF01501:Glycosyl transferase family 8	Glyco_transf_8	28	7	49	58	42	32	195	100	179	29	12	63	141	88	347	352	345	363	0.93023	0.294774	1.63634	2.0406	1.53532	1.41922	7.19603	3.81043	8.64099	1.00853	0.468604	2.39184	5.72887	3.97269	21.7353	18.324	15.8295	17.6157	35.0456	25.68	0.443525	0.609833
HORVU4Hr1G083210	-	chr4H	624583900	624589934	-	1863	protein_coding	Q02166.1 RecName: Full=Anthranilate phosphoribosyltransferase, chloroplastic; Flags: Precursor && PF02885:Glycosyl transferase family, helical bundle domain|PF00591:Glycosyl transferase family, a/b domain	Glycos_trans_3N	840	769	936	1908	2088	802	2322	2822	2214	804	743	722	1139	4240	629	18061	9985	4552	25.2106	29.2542	28.2374	60.6428	68.9526	32.1327	77.409	97.1409	96.5516	25.2592	26.2111	24.7628	41.8066	172.917	35.5925	849.358	413.874	199.557	768.115	821.407	-0.0966051	0.690889
HORVU5Hr1G054010	-	chr5H	424361995	424364277	-	2202	protein_coding	PF00534:Glycosyl transferases group 1	Glycos_transf_1	175	73	219	109	144	117	138	48	99	63	88	89	77	60	38	20	30	35	4.44362	2.34953	5.5897	2.93105	4.02326	3.96601	3.89228	1.39792	3.65269	1.67455	2.62648	2.58254	2.39115	2.07024	1.81923	0.795746	1.05205	1.29816	81.9912	145.357	-0.829166	0.0822788
HORVU7Hr1G012380	-	chr7H	17089868	17094404	-	3109	protein_coding	P09842.1 RecName: Full=Granule-bound starch synthase 1, chloroplastic/amyloplastic; AltName: Full=Granule-bound starch synthase I; Short=GBSS-I; Flags: Precursor && PF00534:Glycosyl transferases group 1|PF08323:Starch synthase catalytic domain	Glycos_transf_1	6886	8804	8945	6070	5241	9688	7425	5857	6935	4045	6776	5557	3070	10337	13883	2498	768	2668	123.84	200.694	161.704	115.606	103.711	232.594	148.326	120.813	181.226	76.1506	143.239	114.208	67.523	252.615	470.743	70.3937	19.0754	70.0877	5614.92	8060.98	-0.521689	0.151811
HORVU1Hr1G000270	-	chr1H	944056	947991	+	2806	protein_coding	Q9C9Z9.1 RecName: Full=Glycosyltransferase-like KOBITO 1; AltName: Full=Protein ABA INSENSITIVE 8; AltName: Full=Protein ELONGATION DEFECTIVE 1; Flags: Precursor && -	-	211	225	254	179	228	217	230	224	157	536	385	440	330	280	216	164	283	266	4.20447	5.6829	5.08754	3.77728	4.99896	5.77241	5.09076	5.11939	4.54576	11.1803	9.01741	10.0194	8.04193	7.58152	8.11497	5.12057	7.7881	7.74231	458.284	224.04	1.03386	0.000464418
HORVU1Hr1G012680	-	chr1H	31672910	31677138	+	2771	protein_coding	Q9SJL0.1 RecName: Full=UDP-glycosyltransferase 86A1 && PF00201:UDP-glucoronosyl and UDP-glucosyl transferase	UDPGT	442	110	670	553	317	52	156	115	199	321	345	337	230	571	61	242	1119	543	8.91871	2.8134	13.5894	11.8169	7.0381	1.40072	3.49647	2.66146	5.8346	6.78023	8.1826	7.77085	5.67578	15.6562	2.32067	7.6514	31.1836	16.0044	340.736	374.103	-0.135797	0.804352
HORVU1Hr1G020560	-	chr1H	81291686	81293594	-	1909	protein_coding	Q6VAA8.1 RecName: Full=UDP-glycosyltransferase 91D1 && PF00201:UDP-glucoronosyl and UDP-glucosyl transferase	UDPGT	0	0	0	3	9	14	18	21	88	2	6	2	37	68	17	608	430	121	0	0	0	0.0930526	0.290048	0.547403	0.58561	0.705458	3.74517	0.0613197	0.206564	0.0669421	1.32535	2.70638	0.93878	27.9036	17.3938	5.17674	3.47211	0	4.2808	0.107762
HORVU1Hr1G053890	-	chr1H	397672141	397673986	-	1846	protein_coding	Q9SUW1.1 RecName: Full=Probable xyloglucan galactosyltransferase GT19; AltName: Full=Glycosyltransferase 19; Short=AtGT19 && PF03016:Exostosin family	-	151	40	159	183	102	119	170	203	138	90	111	100	116	54	79	27	93	41	4.57364	1.53569	4.84091	5.86993	3.39939	4.81172	5.71952	7.05216	6.07354	2.85356	3.95185	3.46133	4.29695	2.22253	4.51145	1.28143	3.89031	1.81397	102.549	107.73	-0.0746249	0.888169
HORVU1Hr1G092650	-	chr1H	551275883	551277962	+	2080	protein_coding	Q9LK73.1 RecName: Full=UDP-glycosyltransferase 88A1 && PF00201:UDP-glucoronosyl and UDP-glucosyl transferase	UDPGT	2	0	25	71	75	0	111	103	61	3	1	3	43	101	18	1608	286	288	0.0537629	0	0.67552	2.0212	2.21835	0	3.31438	3.17565	2.38266	0.0844177	0.031597	0.092158	1.41364	3.6893	0.912284	67.7306	10.6178	11.3085	2.33415	8.10225	-1.79795	0.309828
HORVU3Hr1G078850	-	chr3H	580626749	580628782	+	1987	protein_coding	O64732.1 RecName: Full=UDP-glycosyltransferase 87A1 && PF00201:UDP-glucoronosyl and UDP-glucosyl transferase	UDPGT	160	25	282	263	240	30	242	175	91	87	40	110	45	84	11	20	34	24	4.50234	0.891696	7.97651	7.83739	7.43098	1.12696	7.56414	5.64805	3.72082	2.5627	1.32303	3.53728	1.54863	3.21194	0.583601	0.881849	1.32134	0.986484	79.5189	141.671	-0.834381	0.2624
HORVU4Hr1G044140	-	chr4H	352904030	352906956	+	2677	protein_coding	Q6UTZ2.2 RecName: Full=Probable monogalactosyldiacylglycerol synthase 2, chloroplastic; Short=OsMGD2; Flags: Precursor && PF06925:Monogalactosyldiacylglycerol (MGDG) synthase|PF04101:Glycosyltransferase family 28 C-terminal domain	-	137	73	196	15	24	23	3	0	5	18	20	19	21	3	11	12	1	11	2.86147	1.93263	4.115	0.331785	0.551564	0.641305	0.0696009	0	0.151746	0.39355	0.49101	0.453503	0.53642	0.0851449	0.433177	0.392731	0.0288459	0.335599	19.3769	127.162	-2.71803	6.38359e-08
HORVU4Hr1G063660	-	chr4H	532452689	532454773	+	2085	protein_coding	Q9SGA8.1 RecName: Full=UDP-glycosyltransferase 83A1 && -	-	29	0	93	40	141	15	65	57	48	8	46	26	102	344	16	814	232	146	0.777693	0	2.50691	1.13597	4.1605	0.536995	1.9362	1.75318	1.87038	0.224574	1.44998	0.796787	3.34525	12.5354	0.808974	34.2043	8.5924	5.71905	27.9564	36.5444	-0.390347	0.763538
HORVU5Hr1G096260	-	chr5H	600832922	600834997	-	2076	protein_coding	Q9SGA8.1 RecName: Full=UDP-glycosyltransferase 83A1 && -	-	0	9	0	35	40	58	116	70	93	0	36	0	289	463	315	179	44	377	0	0.307249	0	0.998284	1.1854	2.08538	3.47035	2.16236	3.63957	0	1.13968	0	9.51929	16.9449	15.9957	7.55418	1.63666	14.8317	12.9331	3.40331	1.93726	0.475993
HORVU5Hr1G119830	-	chr5H	656676249	656679778	+	3511	protein_coding	Q6VAA9.1 RecName: Full=UDP-glycosyltransferase 73E1 && PF00201:UDP-glucoronosyl and UDP-glucosyl transferase	UDPGT	32	8	64	24	28	9	10	6	0	47	72	47	4	13	24	9	43	58	0.509607	0.161486	1.0245	0.404756	0.490637	0.191336	0.176893	0.109592	0	0.783507	1.34775	0.855347	0.0779046	0.281319	0.720612	0.224581	0.945737	1.34919	56.8062	31.7511	0.832022	0.251906
HORVU6Hr1G010440	-	chr6H	18482841	18486888	+	3331	protein_coding	Q6ZH45.1 RecName: Full=Sialyltransferase-like protein 4; Short=OsSTLP4 && PF00777:Glycosyltransferase family 29 (sialyltransferase)	Glyco_transf_29	353	341	344	208	174	190	206	204	165	666	424	447	343	267	293	216	135	223	5.92538	7.25529	5.80424	3.69745	3.21372	4.25759	3.84092	3.92748	4.02443	11.7024	8.36566	8.57448	7.04131	6.09007	9.27286	5.68121	3.12962	5.46773	515.75	337.112	0.614507	0.0443813
HORVU6Hr1G013610	-	chr6H	28152388	28154676	+	2289	protein_coding	PF04724:Glycosyltransferase family 17	-	53	222	56	45	22	81	55	58	16	6	12	34	18	50	6	345	53	28	1.29463	6.87356	1.375	1.16407	0.591303	2.64134	1.49231	1.62495	0.567896	0.15342	0.344544	0.949092	0.537726	1.65963	0.276329	13.2049	1.78798	0.999054	17.8499	116.509	-2.70621	0.00204698
HORVU6Hr1G084190	-	chr6H	553619399	553623424	+	3581	protein_coding	Q9ZV48.1 RecName: Full=Probable alpha,alpha-trehalose-phosphate synthase [UDP-forming] 11; AltName: Full=Trehalose-6-phosphate synthase 11; Short=AtTPS11 && PF02358:Trehalose-phosphatase|PF00982:Glycosyltransferase family 20	-	354	90	529	501	498	48	384	332	344	213	237	154	1154	455	403	1704	803	389	5.52733	1.7812	8.30258	8.28413	8.55575	1.00051	6.65992	5.94555	7.80457	3.48138	4.34964	2.74784	22.0361	9.65368	11.8637	41.6895	17.3159	8.87201	205.155	298.056	-0.540091	0.338684
HORVU7Hr1G121630	-	chr7H	654296824	654299145	-	2206	protein_coding	Q6YRM6.1 RecName: Full=Glycosyltransferase family 92 protein Os08g0121900 && PF01697:Glycosyltransferase family 92	-	220	27	169	158	300	45	198	161	148	141	121	119	80	262	36	500	423	168	5.57614	0.867427	4.30569	4.24097	8.36659	1.52262	5.57445	4.68035	5.45068	3.74101	3.60486	3.4468	2.47981	9.02364	1.72035	19.8576	14.807	6.21986	128.755	126.312	0.0252939	0.968258
novel.5088	-	chr6H	46944693	46947380	-	2458	-	Q5NDE4.1 RecName: Full=Protein O-linked-mannose beta-1,4-N-acetylglucosaminyltransferase 2; Short=POMGnT2; AltName: Full=Extracellular O-linked N-acetylglucosamine transferase-like; AltName: Full=Glycosyltransferase-like domain-containing protein 2 &	-	2996	1136	3804	2489	2796	1011	1506	1807	1240	2617	1371	1986	2328	3056	719	3227	4456	1537	68.1516	32.7545	86.9802	59.9593	69.9823	30.7011	38.0527	47.1449	40.9859	62.3157	36.6576	51.6265	64.7642	94.4621	30.8367	115.021	139.99	51.0703	1999.21	2461.93	-0.300464	0.490192
novel.6328	-	chrUn	4378160	4381803	+	2688	-	Q9SCN0.1 RecName: Full=Probable glycosyltransferase STELLO2 && -	-	1100	530	2268	1000	891	684	1004	907	591	785	710	669	488	488	314	223	422	381	22.8812	13.974	47.4215	22.0285	20.393	18.9938	23.1978	21.6389	17.8629	17.0929	17.3595	15.9027	12.4144	13.7936	12.3146	7.26838	12.1232	11.5764	732.108	1208.29	-0.723135	0.126333
HORVU2Hr1G005420	-	chr2H	11802049	11806459	+	1884	protein_coding	Q8S4Y1.1 RecName: Full=Acetyl-CoA acetyltransferase, cytosolic 1; AltName: Full=Cytosolic acetoacetyl-CoA thiolase 1; Short=Thiolase 1; AltName: Full=Protein EMBRYO DEFECTIVE 1276 && PF00108:Thiolase, N-terminal domain	Thiolase_N	0	0	2	0	1	0	0	0	0	97	56	62	7	3	2	5	3	5	0	0	0.0596638	0	0.0326552	0	0	0	0	3.01347	1.95351	2.10274	0.254069	0.120984	0.11191	0.232515	0.122963	0.216753	71.9868	0.600655	6.82168	1.14744e-08
HORVU5Hr1G104800	-	chr5H	619984217	619985303	+	1087	protein_coding	PF13302:Acetyltransferase (GNAT) domain	-	34	12	66	68	53	23	20	78	24	1	6	0	21	161	15	476	136	176	1.7489	0.782396	3.41253	3.70419	2.99971	1.57937	1.14273	4.60175	1.79381	0.0538451	0.362769	0	1.32106	11.2534	1.45473	38.3654	9.66144	13.2239	2.47134	34.4584	-3.82525	0.00124696
novel.2803	-	chr3H	606012512	606140497	-	1834	-	PF07247:Alcohol acetyltransferase	-	201	138	244	114	160	116	129	109	22	84	79	96	30	54	20	11	44	13	6.12792	5.33279	7.47743	3.6806	5.36727	4.72111	4.3685	3.81141	0.974581	2.68075	2.83098	3.34462	1.11855	2.23707	1.14961	0.525479	1.85262	0.578923	87.7877	185.167	-1.07819	0.00202928
HORVU7Hr1G084610	-	chr7H	509431603	509434378	+	2776	protein_coding	O48780.1 RecName: Full=3-ketoacyl-CoA synthase 11; Short=KCS-11; AltName: Full=Very long-chain fatty acid condensing enzyme 11; Short=VLCFA condensing enzyme 11 && PF08392:FAE1/Type III polyketide synthase-like protein|PF08541:3-Oxoacyl-[acyl-carrier	-	93	132	190	130	149	159	143	235	121	81	366	66	75	296	117	509	503	343	1.87318	3.37	3.84677	2.77292	3.30217	4.27526	3.19933	5.42883	3.54128	1.70782	8.66504	1.51915	1.84746	8.10136	4.44311	16.0642	13.992	10.0914	179.671	134.601	0.416187	0.561566
HORVU7Hr1G108190	-	chr7H	624671841	624673470	+	1630	protein_coding	Q9SYY4.1 RecName: Full=Elongation of fatty acids protein 3-like; Short=Protein ELO3-like; AltName: Full=Protein HIGH EXPRESSION OF OSMOTICALLY RESPONSIVE GENES 3; AltName: Full=Very long-chain fatty acid condensing enzyme HOS3; Short=VLCFA condensing	ELO	498	161	267	361	348	184	198	238	147	408	216	234	133	123	94	58	93	55	17.0828	7.00024	9.20631	13.1139	13.1348	8.42589	7.54431	9.3637	7.32697	14.6504	8.70913	9.17283	5.57954	5.73328	6.07941	3.11747	4.40583	2.75583	286.595	288.991	-0.0125965	0.978067
HORVU3Hr1G077790	-	chr3H	574906584	574908486	-	1903	protein_coding	P43309.1 RecName: Full=Polyphenol oxidase, chloroplastic; Short=PPO; AltName: Full=Catechol oxidase; Flags: Precursor && PF00264:Common central domain of tyrosinase|PF12143:Protein of unknown function (DUF_B2219)|PF12142:Polyphenol oxidase middle dom	-	0	0	0	8	43	8	68	17	40	4	13	7	11	110	18	305	345	106	0	0	0	0.248923	1.39015	0.313788	2.21928	0.572886	1.70772	0.123026	0.448966	0.235036	0.395265	4.39177	0.997137	14.0418	13.9995	4.54929	8.33088	0	5.54383	0.0061699
HORVU1Hr1G022060	-	chr1H	91840019	91842898	-	2880	protein_coding	- && Q43210.1 RecName: Full=Phenylalanine ammonia-lyase && PF00221:Aromatic amino acid lyase	-	0	0	1	0	1	0	5	10	0	14	33	11	53	213	23	265	653	228	0	0	0.019515	0	0.0213619	0	0.107825	0.222672	0	0.284519	0.753061	0.244048	1.2584	5.61918	0.841892	8.06149	17.5087	6.46575	20.0441	0.300328	5.84907	0.000244576
HORVU2Hr1G089540	-	chr2H	639339735	639342347	+	2511	protein_coding	- && Q43210.1 RecName: Full=Phenylalanine ammonia-lyase && -	-	7	0	40	35	22	5	10	12	17	3	1	3	11	110	5	37	244	63	0.155872	0	0.895313	0.825343	0.539025	0.148631	0.247341	0.306473	0.550043	0.0699278	0.0261735	0.0763396	0.299557	3.32837	0.209915	1.29097	7.50371	2.04914	2.33415	14.0923	-2.59408	0.106761
HORVU6Hr1G058840	-	chr6H	386020334	386023043	+	2710	protein_coding	- && A2X7F7.1 RecName: Full=Phenylalanine ammonia-lyase && PF00221:Aromatic amino acid lyase	-	46	2	134	119	124	57	48	60	103	0	13	5	73	570	50	413	467	129	0.949084	0.0523041	2.77906	2.60011	2.81504	1.56997	1.10005	1.41984	3.0879	0	0.31527	0.11789	1.84199	15.9805	1.94501	13.3519	13.307	3.88774	6.38262	54.6636	-3.10737	0.02313
HORVU7Hr1G116630	-	chr7H	643842814	643843347	-	534	protein_coding	- && - && -	-	19	9	564	8	18	11	8	7	3	33573	40100	27491	13758	36566	23788	223	4640	14102	1.98943	1.19447	59.3608	0.887079	2.07379	1.53758	0.930445	0.840649	0.456431	3679.8	4935.28	3289.46	1761.77	5202.62	4696.1	36.5869	670.98	2156.83	34424.2	178.432	7.59143	9.38561e-09
[truncated: 19 more columns]
