# Supplementary material for: Accumulation and regulation of anthocyanins in white and purple Tibetan Hulless Barley (Hordeum vulgare L. var. nudum Hook. f.) revealed by combined de novo transcriptomics and metabolomics
Source: BMC Plant Biol. 2022 Aug 4;22:391. doi: 10.1186/s12870-022-03699-2 (PMC9351122; doi:10.1186/s12870-022-03699-2)
Supplement: Supplementary file 6 — Additional file 6: Table S5. Prediction of protein-protein interactions (PPIs). [file 12870_2022_3699_MOESM6_ESM.xlsx]

## Sheet: PC1vsWC1_ppi
Node1_gene	Node2_gene	score
HORVU4Hr1G088870	HORVU4Hr1G089090	726
HORVU1Hr1G067820	novel.3809	910
HORVU1Hr1G067820	HORVU2Hr1G126750	910
HORVU1Hr1G067820	novel.6501,novel.6663	903
HORVU5Hr1G019420	HORVU0Hr1G027130	804
HORVU1Hr1G016980	HORVU3Hr1G007580	849
novel.3243	HORVU6Hr1G020600,HORVU5Hr1G006930,novel.4527	765
HORVU1Hr1G086690	HORVU6Hr1G011780,HORVU5Hr1G079130	730
HORVU1Hr1G086690	HORVU7Hr1G108830	917
HORVU1Hr1G086690	HORVU2Hr1G062530	726
HORVU2Hr1G019250	HORVU4Hr1G056500	835
HORVU2Hr1G005420	HORVU6Hr1G020600,HORVU5Hr1G006930,novel.4527	990
HORVU2Hr1G005420	HORVU4Hr1G065920	784
HORVU2Hr1G005420	novel.725	819
HORVU7Hr1G001290	HORVU1Hr1G003960	721
HORVU7Hr1G001290	HORVU1Hr1G002310	929
HORVU7Hr1G001290	HORVU5Hr1G078310	733
HORVU6Hr1G033190	HORVU7Hr1G108830	923
HORVU6Hr1G033190	HORVU2Hr1G062530	744
HORVU5Hr1G037200	HORVU2Hr1G020900,HORVU1Hr1G082250	781
HORVU5Hr1G037200	HORVU2Hr1G126540	870
HORVU5Hr1G037200	HORVU4Hr1G074620	725
HORVU5Hr1G037200	HORVU3Hr1G030390	788
HORVU7Hr1G027760	HORVU1Hr1G003960	912
HORVU7Hr1G027760	HORVU1Hr1G002310	900
HORVU7Hr1G027760	HORVU7Hr1G110660	986
HORVU7Hr1G027760	HORVU7Hr1G016130	890
HORVU7Hr1G027760	HORVU7Hr1G108830	997
HORVU7Hr1G027760	novel.1678	986
HORVU7Hr1G034130	HORVU5Hr1G002320	836
HORVU7Hr1G034130	HORVU7Hr1G116040	995
HORVU6Hr1G018370	HORVU2Hr1G121990	841
HORVU7Hr1G118150	HORVU7Hr1G029040	928
HORVU6Hr1G006130,HORVU6Hr1G009020	HORVU6Hr1G011780,HORVU5Hr1G079130	739
HORVU6Hr1G006130,HORVU6Hr1G009020	HORVU7Hr1G108830	761
HORVU4Hr1G072130	HORVU6Hr1G020600,HORVU5Hr1G006930,novel.4527	801
HORVU6Hr1G020600,HORVU5Hr1G006930,novel.4527	HORVU7Hr1G058730	718
HORVU6Hr1G020600,HORVU5Hr1G006930,novel.4527	novel.5471	812
HORVU6Hr1G020600,HORVU5Hr1G006930,novel.4527	HORVU5Hr1G027630	812
HORVU6Hr1G020600,HORVU5Hr1G006930,novel.4527	HORVU2Hr1G060010	740
HORVU7Hr1G029190	novel.404	737
HORVU7Hr1G029190	HORVU6Hr1G011780,HORVU5Hr1G079130	905
HORVU7Hr1G029190	HORVU4Hr1G087740	732
HORVU7Hr1G029190	HORVU7Hr1G108830	849
HORVU7Hr1G029190	HORVU6Hr1G092280	753
HORVU3Hr1G037270,HORVU3Hr1G095530,HORVU1Hr1G091080	HORVU7Hr1G108830	965
HORVU3Hr1G037270,HORVU3Hr1G095530,HORVU1Hr1G091080	HORVU1Hr1G068490	997
HORVU5Hr1G088210	HORVU5Hr1G082940	708
HORVU3Hr1G030580	HORVU6Hr1G050370	816
HORVU3Hr1G030580	HORVU5Hr1G002320	802
HORVU1Hr1G022060	HORVU2Hr1G066630	753
novel.1248	HORVU3Hr1G040290	809
HORVU4Hr1G086500	HORVU2Hr1G094740	731
novel.5471	HORVU1Hr1G082330	729
HORVU4Hr1G062440	HORVU5Hr1G077200	952
novel.725	HORVU4Hr1G065920	835
HORVU7Hr1G029040	HORVU4Hr1G055220	955
HORVU1Hr1G067480	HORVU7Hr1G014130	781
HORVU7Hr1G089910	HORVU4Hr1G044140	729
HORVU7Hr1G116040	HORVU5Hr1G002320	827
HORVU7Hr1G116040	HORVU2Hr1G000280	976
novel.2605	HORVU4Hr1G044140	835
HORVU5Hr1G015560	HORVU5Hr1G014300	983
HORVU1Hr1G003960	HORVU7Hr1G110660	931
HORVU1Hr1G003960	HORVU7Hr1G108830	969
HORVU1Hr1G003960	novel.1678	926
HORVU7Hr1G110660	HORVU1Hr1G002310	934
HORVU7Hr1G110660	HORVU7Hr1G108830	995
HORVU7Hr1G110660	novel.1678	995
novel.4633	HORVU1Hr1G002310	742
novel.4633	HORVU4Hr1G089090	818
HORVU6Hr1G092280	HORVU6Hr1G011780,HORVU5Hr1G079130	736
HORVU6Hr1G092280	HORVU7Hr1G108830	762
HORVU1Hr1G068490	HORVU7Hr1G108830	942
HORVU5Hr1G078310	HORVU1Hr1G002310	750
HORVU3Hr1G064200	HORVU1Hr1G052430	723
HORVU2Hr1G020900,HORVU1Hr1G082250	HORVU6Hr1G001270,HORVU6Hr1G061220,HORVU6Hr1G061270	712
novel.1678	HORVU1Hr1G002310	932
novel.1678	HORVU7Hr1G016130	952
novel.1678	HORVU7Hr1G108830	991
HORVU1Hr1G082330	HORVU3Hr1G013790	972
HORVU5Hr1G034040	HORVU6Hr1G013670	863
HORVU6Hr1G050370	HORVU5Hr1G002320	701
HORVU4Hr1G087740	HORVU5Hr1G007960	866
HORVU7Hr1G108830	HORVU1Hr1G002310	942
HORVU7Hr1G108830	novel.404	761
HORVU7Hr1G108830	HORVU6Hr1G011780,HORVU5Hr1G079130	863
HORVU7Hr1G108830	HORVU2Hr1G062530	775
HORVU7Hr1G108830	HORVU7Hr1G000850	705
HORVU4Hr1G044140	HORVU3Hr1G064450	784
HORVU4Hr1G044140	HORVU7Hr1G014130	885
HORVU7Hr1G118180	HORVU4Hr1G065920	865
novel.404	HORVU6Hr1G011780,HORVU5Hr1G079130	738
HORVU3Hr1G030390	HORVU2Hr1G126540	841
HORVU5Hr1G002320	novel.5734	725
HORVU7Hr1G094110	HORVU4Hr1G061890	748

## Sheet: PC2vsWC2_ppi
node1_gene	node2_gene	score
HORVU7Hr1G084420	HORVU2Hr1G052550	804
HORVU1Hr1G093760	HORVU6Hr1G071390	739
HORVU1Hr1G067820	novel.3809	910
HORVU1Hr1G067820	HORVU2Hr1G126750	910
HORVU1Hr1G067820	novel.6501,novel.6663	903
HORVU2Hr1G107100	HORVU7Hr1G016130	910
HORVU6Hr1G089130	HORVU1Hr1G085570	895
HORVU3Hr1G110590	HORVU1Hr1G082890	778
HORVU3Hr1G110590	HORVU0Hr1G009480	701
HORVU3Hr1G110590	HORVU5Hr1G064520	821
HORVU2Hr1G083490	HORVU5Hr1G087870,HORVU5Hr1G086620,HORVU6Hr1G011780	758
HORVU2Hr1G019850	HORVU3Hr1G033230	731
HORVU2Hr1G019850	HORVU4Hr1G089090	739
novel.3243	HORVU6Hr1G020600,HORVU5Hr1G006930,novel.4527,HORVU2Hr1G031180	765
novel.3243	HORVU5Hr1G040740	713
HORVU3Hr1G003940,HORVU3Hr1G003950	novel.5935	748
HORVU3Hr1G003940,HORVU3Hr1G003950	HORVU1Hr1G028200	801
HORVU3Hr1G003940,HORVU3Hr1G003950	HORVU1Hr1G074330	982
HORVU6Hr1G068100	HORVU7Hr1G030370	712
HORVU3Hr1G018650	HORVU6Hr1G003210	736
HORVU3Hr1G018650	HORVU2Hr1G020900	813
HORVU3Hr1G018650	novel.1691	813
HORVU2Hr1G005060	novel.1985	808
HORVU2Hr1G005060	HORVU3Hr1G090840	978
HORVU2Hr1G005060	HORVU1Hr1G065770	963
HORVU6Hr1G010420	HORVU5Hr1G122430	835
HORVU6Hr1G010420	novel.1666	906
HORVU6Hr1G010420	HORVU3Hr1G037270,HORVU1Hr1G079960,HORVU1Hr1G091080	766
HORVU4Hr1G052450	novel.3212	978
HORVU1Hr1G006950	HORVU3Hr1G095360	874
HORVU1Hr1G006950	HORVU5Hr1G070120	841
HORVU7Hr1G001290	HORVU2Hr1G081020	912
HORVU7Hr1G001290	HORVU1Hr1G003960	721
HORVU7Hr1G001290	HORVU1Hr1G002310	929
HORVU7Hr1G001290	HORVU5Hr1G078080	850
HORVU7Hr1G001290	HORVU4Hr1G084230	983
HORVU7Hr1G001290	novel.4645	729
HORVU7Hr1G001290	HORVU5Hr1G078310	733
HORVU4Hr1G011670	HORVU5Hr1G065350	814
HORVU1Hr1G094880	HORVU6Hr1G055000	740
HORVU1Hr1G094880	HORVU5Hr1G112670	994
HORVU1Hr1G094880	HORVU5Hr1G046480	994
HORVU1Hr1G010210	HORVU5Hr1G075880	707
HORVU3Hr1G117370	HORVU5Hr1G018330	904
HORVU3Hr1G111730	HORVU3Hr1G000050	937
HORVU3Hr1G111730	HORVU5Hr1G094210	791
HORVU5Hr1G085070	HORVU5Hr1G018330	904
HORVU2Hr1G062940	HORVU5Hr1G075880	881
HORVU2Hr1G062940	HORVU2Hr1G028940	941
HORVU6Hr1G083620	HORVU1Hr1G082890	906
HORVU6Hr1G083620	HORVU0Hr1G009480	809
HORVU6Hr1G083620	HORVU5Hr1G064520	954
HORVU6Hr1G003210	HORVU1Hr1G028200	764
HORVU6Hr1G003210	HORVU1Hr1G074330	991
HORVU2Hr1G071930	HORVU3Hr1G040290	703
HORVU7Hr1G118150	HORVU7Hr1G008470	716
HORVU5Hr1G034820	HORVU0Hr1G008950	991
HORVU5Hr1G034820	HORVU2Hr1G012440	999
HORVU5Hr1G034820	HORVU1Hr1G013820	921
HORVU6Hr1G009020	HORVU5Hr1G087870,HORVU5Hr1G086620,HORVU6Hr1G011780	739
HORVU2Hr1G123150	HORVU4Hr1G058360	728
HORVU2Hr1G123150	HORVU1Hr1G082320,HORVU5Hr1G110130	840
HORVU2Hr1G123150	HORVU5Hr1G018330	788
novel.5897	novel.5833	733
HORVU1Hr1G065770	novel.1985	943
HORVU1Hr1G065770	HORVU2Hr1G000280	995
HORVU1Hr1G009430	HORVU3Hr1G023160	718
HORVU1Hr1G009430	HORVU3Hr1G067740	993
HORVU1Hr1G009430	HORVU3Hr1G095360	870
HORVU1Hr1G009430	HORVU5Hr1G070120	879
HORVU3Hr1G071060	HORVU2Hr1G052550	844
HORVU2Hr1G081020	HORVU1Hr1G003960	921
HORVU2Hr1G081020	HORVU1Hr1G002310	900
HORVU2Hr1G081020	HORVU5Hr1G078080	854
HORVU2Hr1G081020	HORVU4Hr1G058360	970
HORVU2Hr1G081020	HORVU4Hr1G084230	897
HORVU2Hr1G045340	HORVU2Hr1G084130	999
HORVU6Hr1G020600,HORVU5Hr1G006930,novel.4527,HORVU2Hr1G031180	novel.5471,novel.1865	812
HORVU6Hr1G020600,HORVU5Hr1G006930,novel.4527,HORVU2Hr1G031180	HORVU1Hr1G082150	812
HORVU6Hr1G020600,HORVU5Hr1G006930,novel.4527,HORVU2Hr1G031180	HORVU0Hr1G014240	903
HORVU6Hr1G020600,HORVU5Hr1G006930,novel.4527,HORVU2Hr1G031180	HORVU5Hr1G027630	812
HORVU6Hr1G020600,HORVU5Hr1G006930,novel.4527,HORVU2Hr1G031180	HORVU2Hr1G084130	773
HORVU6Hr1G020600,HORVU5Hr1G006930,novel.4527,HORVU2Hr1G031180	HORVU5Hr1G040740	767
HORVU6Hr1G020600,HORVU5Hr1G006930,novel.4527,HORVU2Hr1G031180	HORVU1Hr1G013820	885
HORVU6Hr1G082240	HORVU7Hr1G010050	847
HORVU3Hr1G021290	HORVU2Hr1G043860	702
HORVU3Hr1G037270,HORVU1Hr1G079960,HORVU1Hr1G091080	HORVU5Hr1G122430	999
HORVU3Hr1G037270,HORVU1Hr1G079960,HORVU1Hr1G091080	novel.1666	997
HORVU3Hr1G037270,HORVU1Hr1G079960,HORVU1Hr1G091080	HORVU1Hr1G069530	816
HORVU3Hr1G037270,HORVU1Hr1G079960,HORVU1Hr1G091080	HORVU0Hr1G001180,HORVU1Hr1G068490	997
HORVU3Hr1G028270	HORVU3Hr1G095360	786
HORVU1Hr1G074330	HORVU2Hr1G084130	817
HORVU1Hr1G074330	HORVU1Hr1G028200	763
novel.4878	novel.4312	755
novel.1536	novel.5932	702
novel.4645	HORVU1Hr1G002310	708
novel.4645	HORVU4Hr1G058360	774
HORVU6Hr1G077260	HORVU1Hr1G069310	757
HORVU3Hr1G071370	HORVU4Hr1G063190	838
novel.1369	HORVU5Hr1G066160	769
novel.1369	HORVU1Hr1G003940	757
HORVU1Hr1G022060	HORVU2Hr1G066630	753
HORVU4Hr1G012870	HORVU5Hr1G076290	845
HORVU2Hr1G015760	novel.5833	739
HORVU2Hr1G015760	HORVU0Hr1G023180,novel.1924	798
HORVU5Hr1G122430	novel.1666	997
HORVU5Hr1G122430	HORVU1Hr1G069530	908
HORVU5Hr1G122430	HORVU0Hr1G001180,HORVU1Hr1G068490	995
novel.5471,novel.1865	HORVU1Hr1G082330	729
novel.725	HORVU7Hr1G106230	971
HORVU5Hr1G115310	HORVU1Hr1G028200	811
HORVU7Hr1G026030	HORVU1Hr1G019830	905
HORVU7Hr1G026030	HORVU5Hr1G078400	842
HORVU7Hr1G026030	HORVU3Hr1G114200	834
HORVU5Hr1G046480	HORVU2Hr1G004170	715
HORVU5Hr1G046480	HORVU5Hr1G112670	997
HORVU5Hr1G046480	HORVU6Hr1G055000	973
HORVU1Hr1G085570	HORVU4Hr1G033730	721
novel.6016,HORVU1Hr1G093390	HORVU1Hr1G019830	767
HORVU0Hr1G029090,HORVU6Hr1G027500,HORVU7Hr1G069880	HORVU4Hr1G033730	717
HORVU5Hr1G064520	HORVU1Hr1G082890	907
HORVU5Hr1G064520	HORVU3Hr1G064450	782
HORVU5Hr1G064520	HORVU7Hr1G092530	956
HORVU4Hr1G031060	HORVU3Hr1G067740	904
HORVU5Hr1G122530	HORVU7Hr1G106230	714
HORVU5Hr1G094210	HORVU5Hr1G118860	949
HORVU2Hr1G104740	HORVU1Hr1G001920	730
HORVU1Hr1G026330	HORVU6Hr1G050750	922
HORVU1Hr1G026330	HORVU5Hr1G034040	863
HORVU2Hr1G020270	HORVU1Hr1G028200	975
HORVU6Hr1G050750	HORVU6Hr1G013670	922
HORVU6Hr1G050750	HORVU5Hr1G034040	894
HORVU2Hr1G003840	HORVU2Hr1G126650,HORVU2Hr1G126540	708
HORVU2Hr1G012440	HORVU6Hr1G090810	984
HORVU2Hr1G012440	HORVU1Hr1G013820	998
HORVU1Hr1G092920	novel.3939	721
HORVU4Hr1G033730	novel.1666	926
HORVU4Hr1G033730	HORVU1Hr1G069530	856
HORVU4Hr1G033730	HORVU1Hr1G003940	712
HORVU5Hr1G078400	HORVU1Hr1G019830	978
HORVU5Hr1G078400	HORVU3Hr1G114200	834
HORVU5Hr1G078400	HORVU5Hr1G078080	848
HORVU1Hr1G003960	HORVU4Hr1G058360	911
novel.4150,novel.4633	HORVU1Hr1G002310	742
novel.4150,novel.4633	HORVU4Hr1G089090	818
novel.4150,novel.4633	HORVU5Hr1G070120	792
HORVU0Hr1G009480	HORVU7Hr1G092530	809
HORVU0Hr1G001180,HORVU1Hr1G068490	novel.1666	998
HORVU7Hr1G107410	HORVU5Hr1G018330	993
HORVU5Hr1G078310	HORVU1Hr1G002310	750
HORVU5Hr1G078310	HORVU4Hr1G084230	768
HORVU3Hr1G059480	HORVU7Hr1G121850	737
HORVU4Hr1G084230	HORVU1Hr1G002310	963
HORVU4Hr1G084230	HORVU5Hr1G078080	888
HORVU4Hr1G084230	HORVU4Hr1G058360	905
HORVU3Hr1G095360	HORVU3Hr1G023160	865
HORVU3Hr1G095360	HORVU3Hr1G067740	897
HORVU3Hr1G095360	HORVU5Hr1G070120	953
HORVU7Hr1G092530	HORVU1Hr1G082890	910
novel.1562	HORVU2Hr1G127540	713
HORVU5Hr1G034040	HORVU7Hr1G079810	864
HORVU5Hr1G034040	HORVU6Hr1G013670	863
HORVU2Hr1G126750	HORVU1Hr1G003940	881
HORVU6Hr1G090810	HORVU2Hr1G084130	992
HORVU4Hr1G089090	HORVU1Hr1G019830	724
HORVU1Hr1G013450	HORVU6Hr1G074960	841
HORVU3Hr1G023160	HORVU3Hr1G067740	863
HORVU3Hr1G023160	HORVU5Hr1G070120	853
HORVU4Hr1G028600	HORVU5Hr1G104700	977
HORVU3Hr1G067740	HORVU5Hr1G070120	870
HORVU4Hr1G064790	HORVU5Hr1G104700	947
HORVU5Hr1G070120	HORVU5Hr1G018330	794
novel.1666	HORVU1Hr1G069530	857
HORVU2Hr1G004170	HORVU5Hr1G112670	724
HORVU4Hr1G018150,HORVU4Hr1G018180	HORVU5Hr1G065920	885
HORVU2Hr1G043860	HORVU5Hr1G087870,HORVU5Hr1G086620,HORVU6Hr1G011780	739
HORVU2Hr1G043860	HORVU6Hr1G015790	921
HORVU1Hr1G055740	HORVU3Hr1G077850	707
HORVU0Hr1G014240	HORVU1Hr1G013820	974
HORVU0Hr1G012260,HORVU7Hr1G032110	HORVU3Hr1G090840	964
HORVU1Hr1G003940	novel.3809	881
HORVU2Hr1G062530	HORVU1Hr1G069530	766
HORVU5Hr1G018330	HORVU5Hr1G118800	904
HORVU5Hr1G018330	HORVU4Hr1G061890	954
HORVU2Hr1G110470	HORVU5Hr1G087870,HORVU5Hr1G086620,HORVU6Hr1G011780	738
HORVU2Hr1G110470	HORVU6Hr1G015790	771
HORVU4Hr1G058360	HORVU1Hr1G002310	896
HORVU4Hr1G058360	HORVU5Hr1G078080	870
HORVU1Hr1G069530	HORVU5Hr1G087870,HORVU5Hr1G086620,HORVU6Hr1G011780	730
HORVU7Hr1G106230	HORVU5Hr1G122440	802
HORVU5Hr1G087870,HORVU5Hr1G086620,HORVU6Hr1G011780	HORVU6Hr1G015790	864
HORVU2Hr1G108250	HORVU5Hr1G112670	836
HORVU2Hr1G108250	HORVU6Hr1G055000	799
HORVU1Hr1G002310	HORVU5Hr1G078080	889
HORVU3Hr1G114200	HORVU1Hr1G019830	994
HORVU5Hr1G112670	HORVU6Hr1G055000	984

## Sheet: PC3vsWC3_ppi
node1_gene	node2_gene	score
HORVU1Hr1G029770	HORVU1Hr1G081530	791
HORVU1Hr1G029770	HORVU1Hr1G059180	995
HORVU1Hr1G029770	HORVU4Hr1G074650	976
HORVU1Hr1G029770	novel.4692	998
HORVU1Hr1G029770	HORVU3Hr1G047230	999
HORVU1Hr1G029770	HORVU7Hr1G078760	870
HORVU1Hr1G029770	HORVU1Hr1G063700	999
HORVU1Hr1G029770	HORVU3Hr1G077740	953
HORVU1Hr1G029770	HORVU5Hr1G028260	999
HORVU1Hr1G029770	HORVU2Hr1G123030	834
HORVU1Hr1G029770	novel.6501,novel.6663	714
HORVU1Hr1G029770	HORVU0Hr1G023180,novel.1924	953
HORVU1Hr1G029770	HORVU3Hr1G012100	850
HORVU1Hr1G029770	novel.5932	747
HORVU1Hr1G029770	novel.1536	874
HORVU1Hr1G029770	HORVU3Hr1G017570	997
HORVU1Hr1G029770	HORVU5Hr1G120280	856
HORVU5Hr1G114600	HORVU3Hr1G114200	834
HORVU5Hr1G114600	HORVU0Hr1G003890	770
HORVU5Hr1G114600	HORVU5Hr1G078400	842
HORVU3Hr1G013350	novel.4173	816
HORVU3Hr1G013350	HORVU5Hr1G041120	821
HORVU3Hr1G013350	HORVU0Hr1G030280	736
HORVU3Hr1G013350	HORVU1Hr1G061160	765
HORVU3Hr1G013350	HORVU4Hr1G043910	756
HORVU3Hr1G013350	HORVU5Hr1G087810	712
HORVU3Hr1G013350	HORVU2Hr1G126150,HORVU1Hr1G084900	777
HORVU3Hr1G013350	HORVU5Hr1G019030	771
HORVU3Hr1G013350	HORVU6Hr1G054520	995
HORVU3Hr1G013350	HORVU6Hr1G031830	999
HORVU3Hr1G013350	HORVU1Hr1G075550	794
HORVU3Hr1G013350	HORVU2Hr1G040570,HORVU2Hr1G119460	821
HORVU3Hr1G013350	HORVU1Hr1G067300	999
HORVU3Hr1G013350	HORVU5Hr1G096390	858
HORVU3Hr1G013350	HORVU3Hr1G088540	910
HORVU3Hr1G013350	HORVU7Hr1G040550	771
HORVU1Hr1G024140	HORVU1Hr1G003940	881
HORVU1Hr1G024140	HORVU5Hr1G047730	729
HORVU1Hr1G024140	novel.6679,HORVU2Hr1G123490	959
HORVU0Hr1G030280	novel.4173	996
HORVU0Hr1G030280	HORVU6Hr1G090810,HORVU6Hr1G090960	883
HORVU0Hr1G030280	HORVU3Hr1G105880	803
HORVU0Hr1G030280	HORVU1Hr1G045720	989
HORVU0Hr1G030280	HORVU2Hr1G012440	799
HORVU0Hr1G030280	HORVU6Hr1G020600,HORVU5Hr1G006930,novel.4527,HORVU2Hr1G031180	766
HORVU0Hr1G030280	HORVU3Hr1G079270	877
HORVU0Hr1G030280	HORVU2Hr1G044560,HORVU2Hr1G022920	722
HORVU0Hr1G030280	HORVU3Hr1G073020	884
HORVU0Hr1G030280	HORVU1Hr1G067300	753
HORVU3Hr1G093710	HORVU7Hr1G106950	840
HORVU3Hr1G093710	HORVU2Hr1G050260,HORVU2Hr1G017940	942
HORVU3Hr1G093710	HORVU3Hr1G070080	903
HORVU3Hr1G093710	novel.1159	942
HORVU3Hr1G093710	HORVU5Hr1G100790	727
HORVU3Hr1G093710	HORVU6Hr1G089130	708
HORVU3Hr1G093710	HORVU2Hr1G052550	830
HORVU3Hr1G093710	HORVU2Hr1G083490	872
HORVU3Hr1G093710	HORVU2Hr1G083430	872
HORVU3Hr1G093710	HORVU1Hr1G078530,HORVU7Hr1G110130,HORVU3Hr1G086580,HORVU3Hr1G013530,HORVU4Hr1G070240,HORVU6Hr1G008470,HORVU3Hr1G013680	716
HORVU3Hr1G093710	HORVU1Hr1G086690	865
HORVU3Hr1G093710	HORVU7Hr1G113500	746
HORVU3Hr1G093710	HORVU6Hr1G068620,HORVU2Hr1G101580	778
HORVU3Hr1G093710	HORVU1Hr1G090760	780
HORVU3Hr1G093710	HORVU6Hr1G003300,HORVU6Hr1G079700	830
HORVU3Hr1G093710	HORVU1Hr1G040800	807
HORVU3Hr1G093710	HORVU2Hr1G104410,HORVU7Hr1G109650,HORVU7Hr1G102840,novel.2368,HORVU2Hr1G104440,HORVU6Hr1G026200,HORVU6Hr1G026260,HORVU7Hr1G103060	782
HORVU3Hr1G093710	HORVU7Hr1G081930	841
HORVU3Hr1G093710	HORVU1Hr1G035130	857
HORVU3Hr1G093710	novel.2947	716
HORVU3Hr1G093710	HORVU5Hr1G109380	707
HORVU3Hr1G062870	HORVU3Hr1G007580	708
HORVU3Hr1G062870	HORVU7Hr1G073190	866
HORVU3Hr1G062870	HORVU5Hr1G082460	867
HORVU5Hr1G118160	HORVU6Hr1G033060	713
HORVU5Hr1G118160	HORVU2Hr1G071450	838
HORVU5Hr1G118160	HORVU3Hr1G017570	711
novel.4596	HORVU1Hr1G019320	723
novel.4596	HORVU6Hr1G071390	739
HORVU2Hr1G077710	HORVU6Hr1G077710	771
HORVU2Hr1G077710	HORVU4Hr1G063350	975
HORVU2Hr1G077710	HORVU6Hr1G038320	823
novel.2251	HORVU3Hr1G059130	746
HORVU6Hr1G092960,HORVU6Hr1G092970	HORVU5Hr1G085710	818
HORVU1Hr1G081300	HORVU4Hr1G059390	701
HORVU1Hr1G081300	HORVU5Hr1G123770	788
HORVU7Hr1G090100,HORVU3Hr1G090190	HORVU4Hr1G039300	870
HORVU7Hr1G090100,HORVU3Hr1G090190	HORVU4Hr1G060870	865
HORVU4Hr1G051220	HORVU2Hr1G044560,HORVU2Hr1G022920	729
HORVU4Hr1G051220	HORVU6Hr1G013670	802
HORVU2Hr1G104450	HORVU1Hr1G013820	850
HORVU2Hr1G104450	HORVU5Hr1G117760,HORVU0Hr1G014240	720
HORVU2Hr1G104450	HORVU3Hr1G079270	758
HORVU4Hr1G057740	HORVU1Hr1G008120	858
HORVU2Hr1G096380	HORVU5Hr1G114960	984
HORVU2Hr1G096380	HORVU1Hr1G070220	965
HORVU2Hr1G096380	HORVU0Hr1G008950	964
HORVU5Hr1G122220	novel.725	760
HORVU5Hr1G122220	HORVU2Hr1G003210	817
HORVU5Hr1G122220	HORVU4Hr1G065920	997
HORVU5Hr1G122220	HORVU7Hr1G120030	800
HORVU7Hr1G033230	HORVU3Hr1G093830	906
HORVU7Hr1G033230	HORVU5Hr1G087810	933
HORVU7Hr1G033230	HORVU1Hr1G091600	939
HORVU7Hr1G033230	HORVU2Hr1G118790	806
HORVU7Hr1G033230	HORVU6Hr1G084190	870
HORVU7Hr1G033230	HORVU2Hr1G109210	820
HORVU7Hr1G033230	HORVU2Hr1G118910	806
HORVU7Hr1G033230	HORVU5Hr1G036360	741
HORVU7Hr1G033230	HORVU7Hr1G067620	940
HORVU7Hr1G033230	HORVU4Hr1G066510	878
HORVU7Hr1G033230	HORVU4Hr1G086300	820
HORVU7Hr1G033230	HORVU2Hr1G109120	806
HORVU7Hr1G033230	HORVU1Hr1G019500	853
HORVU7Hr1G033230	HORVU7Hr1G012380	960
HORVU7Hr1G033230	HORVU2Hr1G073210	925
HORVU3Hr1G079050	HORVU5Hr1G083090	793
HORVU3Hr1G079050	HORVU0Hr1G021230	956
HORVU5Hr1G009840	HORVU5Hr1G041120	834
HORVU5Hr1G009840	HORVU5Hr1G122430	887
HORVU5Hr1G009840	HORVU6Hr1G003300,HORVU6Hr1G079700	893
HORVU5Hr1G009840	HORVU4Hr1G047770	834
HORVU5Hr1G009840	HORVU2Hr1G040570,HORVU2Hr1G119460	899
HORVU5Hr1G009840	HORVU3Hr1G067530	962
HORVU5Hr1G009840	HORVU1Hr1G001920	730
HORVU5Hr1G009840	HORVU7Hr1G043530	725
HORVU2Hr1G126950	HORVU4Hr1G078120	739
HORVU3Hr1G088530	HORVU4Hr1G062740	809
HORVU3Hr1G088530	HORVU6Hr1G062830	881
HORVU3Hr1G088530	HORVU3Hr1G083200	856
HORVU3Hr1G088530	HORVU4Hr1G059050	849
HORVU3Hr1G088530	HORVU2Hr1G091160	887
HORVU1Hr1G067820	novel.3809	910
HORVU1Hr1G067820	HORVU7Hr1G071660,HORVU2Hr1G126750	910
HORVU1Hr1G067820	novel.6501,novel.6663	903
HORVU1Hr1G067820	HORVU1Hr1G035130	793
HORVU2Hr1G107100	HORVU7Hr1G016130	910
HORVU2Hr1G107100	HORVU5Hr1G045620	726
HORVU2Hr1G127340	novel.3809	740
HORVU2Hr1G127340	HORVU7Hr1G071660,HORVU2Hr1G126750	740
HORVU2Hr1G127340	HORVU4Hr1G090160	873
HORVU2Hr1G127340	HORVU1Hr1G003940	719
HORVU2Hr1G127340	HORVU3Hr1G012100	720
HORVU2Hr1G127340	novel.2947	722
HORVU3Hr1G019730	HORVU5Hr1G041120	726
HORVU3Hr1G019730	HORVU3Hr1G071210	749
HORVU3Hr1G019730	HORVU5Hr1G047730	878
HORVU3Hr1G019730	HORVU5Hr1G019030	924
HORVU3Hr1G019730	HORVU1Hr1G028200	932
HORVU3Hr1G019730	HORVU3Hr1G070690	971
HORVU3Hr1G019730	HORVU1Hr1G075550	995
HORVU3Hr1G019730	HORVU2Hr1G040570,HORVU2Hr1G119460	769
HORVU3Hr1G019730	HORVU5Hr1G096390	768
HORVU3Hr1G019730	HORVU2Hr1G073210	725
HORVU3Hr1G019730	HORVU5Hr1G115310	767
HORVU3Hr1G019730	HORVU7Hr1G040550	922
HORVU6Hr1G059740	HORVU2Hr1G126540	989
HORVU6Hr1G059740	HORVU4Hr1G008700	931
HORVU6Hr1G059740	HORVU2Hr1G000280	895
HORVU6Hr1G059740	HORVU2Hr1G003830	710
HORVU6Hr1G059740	HORVU7Hr1G013170	758
HORVU5Hr1G102220	HORVU6Hr1G003300,HORVU6Hr1G079700	843
HORVU5Hr1G102220	HORVU2Hr1G048590	751
HORVU5Hr1G102220	HORVU3Hr1G019670	751
novel.4143	HORVU1Hr1G067300	845
HORVU4Hr1G051450	HORVU4Hr1G085270	785
HORVU3Hr1G026040	HORVU3Hr1G003540	724
HORVU3Hr1G026040	HORVU5Hr1G096390	721
HORVU1Hr1G091900	HORVU2Hr1G036800	979
HORVU1Hr1G091900	HORVU5Hr1G122530	803
HORVU1Hr1G091900	HORVU7Hr1G106230	975
HORVU1Hr1G091900	HORVU5Hr1G122440	793
HORVU1Hr1G091900	HORVU3Hr1G065960	973
HORVU7Hr1G116640	HORVU1Hr1G083380	868
HORVU7Hr1G116640	HORVU4Hr1G072810	851
HORVU3Hr1G115810	HORVU3Hr1G047230	775
HORVU3Hr1G115810	HORVU1Hr1G059180	718
HORVU3Hr1G115810	novel.4692	787
HORVU3Hr1G115810	HORVU5Hr1G120280	863
HORVU1Hr1G023480	HORVU1Hr1G040800	893
HORVU1Hr1G023480	HORVU1Hr1G086690	761
HORVU1Hr1G023480	HORVU6Hr1G058100	902
HORVU1Hr1G023480	HORVU4Hr1G053670	922
HORVU1Hr1G023480	HORVU7Hr1G081930	772
HORVU1Hr1G023480	HORVU2Hr1G104410,HORVU7Hr1G109650,HORVU7Hr1G102840,novel.2368,HORVU2Hr1G104440,HORVU6Hr1G026200,HORVU6Hr1G026260,HORVU7Hr1G103060	862
HORVU1Hr1G023480	HORVU2Hr1G062530	709
HORVU1Hr1G082340	HORVU0Hr1G021480	729
HORVU0Hr1G000950	novel.5889	716
HORVU2Hr1G125950	HORVU1Hr1G068760	834
HORVU2Hr1G125950	HORVU7Hr1G029040	829
novel.2078,HORVU3Hr1G040870	HORVU5Hr1G081190	862
HORVU6Hr1G017390	HORVU5Hr1G081790,HORVU5Hr1G033110	994
HORVU3Hr1G110590	HORVU1Hr1G059050	978
HORVU3Hr1G110590	HORVU1Hr1G082890	778
HORVU3Hr1G110590	HORVU0Hr1G009480	701
HORVU3Hr1G110590	HORVU5Hr1G064520	821
HORVU5Hr1G125220	HORVU6Hr1G081340	730
HORVU6Hr1G058930	HORVU5Hr1G085710	883
HORVU5Hr1G063420	HORVU2Hr1G088380	729
HORVU5Hr1G063420	HORVU5Hr1G118590	729
HORVU5Hr1G063420	HORVU3Hr1G087690	729
HORVU3Hr1G105290	HORVU5Hr1G023720,HORVU5Hr1G023730,HORVU0Hr1G011720	727
HORVU5Hr1G087810	HORVU6Hr1G084190	983
HORVU5Hr1G087810	HORVU2Hr1G026210	729
HORVU5Hr1G087810	HORVU3Hr1G093830	985
HORVU5Hr1G087810	HORVU4Hr1G021270	986
HORVU5Hr1G087810	HORVU5Hr1G096390	996
HORVU5Hr1G087810	HORVU1Hr1G095430	991
HORVU5Hr1G087810	HORVU4Hr1G066510	922
HORVU5Hr1G087810	HORVU2Hr1G072500	721
HORVU5Hr1G087810	HORVU7Hr1G067620	998
HORVU5Hr1G087810	HORVU5Hr1G036360	834
HORVU5Hr1G087810	HORVU6Hr1G094880	939
HORVU5Hr1G087810	HORVU1Hr1G091600	998
HORVU5Hr1G087810	HORVU1Hr1G080480	704
HORVU5Hr1G087810	HORVU7Hr1G012380	989
HORVU5Hr1G087810	HORVU0Hr1G022810	728
HORVU5Hr1G109420	HORVU4Hr1G062740	757
HORVU5Hr1G109420	HORVU3Hr1G015150	993
HORVU5Hr1G109420	HORVU7Hr1G081700	707
HORVU5Hr1G109420	HORVU1Hr1G082900	707
HORVU5Hr1G109420	HORVU4Hr1G008700	769
HORVU5Hr1G109420	HORVU2Hr1G091160	991
HORVU7Hr1G070870	HORVU6Hr1G057630	940
HORVU7Hr1G070870	HORVU2Hr1G079220	729
HORVU7Hr1G070870	HORVU4Hr1G039300	789
HORVU7Hr1G070870	HORVU3Hr1G114970	835
HORVU7Hr1G070870	novel.1861	753
HORVU7Hr1G070870	HORVU3Hr1G027630	754
HORVU2Hr1G083490	HORVU6Hr1G029210,HORVU3Hr1G088160,HORVU1Hr1G017830,HORVU6Hr1G011510,HORVU1Hr1G079440,HORVU5Hr1G087830,HORVU2Hr1G098340,HORVU5Hr1G086620,HORVU1Hr1G022390,HORVU6Hr1G011780	758
HORVU2Hr1G083490	HORVU2Hr1G104410,HORVU7Hr1G109650,HORVU7Hr1G102840,novel.2368,HORVU2Hr1G104440,HORVU6Hr1G026200,HORVU6Hr1G026260,HORVU7Hr1G103060	732
HORVU2Hr1G083490	HORVU3Hr1G027630	764
HORVU2Hr1G019850	HORVU5Hr1G054060	715
HORVU2Hr1G019850	HORVU4Hr1G018260	816
HORVU2Hr1G019850	HORVU7Hr1G107590	826
HORVU2Hr1G019850	HORVU7Hr1G021280	840
HORVU2Hr1G019850	HORVU4Hr1G089090	739
novel.2518	HORVU5Hr1G028260	793
novel.2518	HORVU3Hr1G012100	748
HORVU1Hr1G001760	HORVU1Hr1G059050	727
HORVU1Hr1G001760	HORVU1Hr1G082900	775
novel.3243	HORVU6Hr1G020600,HORVU5Hr1G006930,novel.4527,HORVU2Hr1G031180	765
novel.3243	HORVU4Hr1G088720	772
novel.3243	HORVU7Hr1G024350	772
novel.3243	HORVU7Hr1G084830	892
HORVU3Hr1G108950	HORVU1Hr1G073490	716
HORVU7Hr1G048330	HORVU5Hr1G096390	937
HORVU3Hr1G049640	HORVU6Hr1G077710	729
HORVU2Hr1G009940	HORVU1Hr1G008120	883
HORVU2Hr1G009940	HORVU7Hr1G087250	715
HORVU6Hr1G068100	HORVU3Hr1G092520	714
HORVU1Hr1G086690	HORVU1Hr1G040800	841
HORVU1Hr1G086690	HORVU6Hr1G029210,HORVU3Hr1G088160,HORVU1Hr1G017830,HORVU6Hr1G011510,HORVU1Hr1G079440,HORVU5Hr1G087830,HORVU2Hr1G098340,HORVU5Hr1G086620,HORVU1Hr1G022390,HORVU6Hr1G011780	730
HORVU1Hr1G086690	HORVU7Hr1G113500	700
HORVU1Hr1G086690	HORVU5Hr1G100790	700
HORVU1Hr1G086690	HORVU7Hr1G115580	711
HORVU1Hr1G086690	HORVU7Hr1G081930	707
HORVU1Hr1G086690	HORVU2Hr1G104410,HORVU7Hr1G109650,HORVU7Hr1G102840,novel.2368,HORVU2Hr1G104440,HORVU6Hr1G026200,HORVU6Hr1G026260,HORVU7Hr1G103060	917
HORVU1Hr1G086690	HORVU2Hr1G062530	726
HORVU1Hr1G042370	HORVU1Hr1G039720	730
HORVU5Hr1G047100	HORVU4Hr1G071250	707
HORVU7Hr1G088960	HORVU1Hr1G056870,HORVU0Hr1G028990	730
HORVU7Hr1G106150	HORVU7Hr1G001290	721
HORVU7Hr1G106150	HORVU7Hr1G091910	926
HORVU7Hr1G106150	HORVU2Hr1G104410,HORVU7Hr1G109650,HORVU7Hr1G102840,novel.2368,HORVU2Hr1G104440,HORVU6Hr1G026200,HORVU6Hr1G026260,HORVU7Hr1G103060	969
HORVU7Hr1G106150	novel.4344,HORVU5Hr1G040070,HORVU5Hr1G092630	983
HORVU7Hr1G106150	HORVU5Hr1G045620	915
HORVU7Hr1G106150	HORVU0Hr1G038820	951
HORVU2Hr1G083430	HORVU6Hr1G029210,HORVU3Hr1G088160,HORVU1Hr1G017830,HORVU6Hr1G011510,HORVU1Hr1G079440,HORVU5Hr1G087830,HORVU2Hr1G098340,HORVU5Hr1G086620,HORVU1Hr1G022390,HORVU6Hr1G011780	758
HORVU2Hr1G083430	HORVU2Hr1G104410,HORVU7Hr1G109650,HORVU7Hr1G102840,novel.2368,HORVU2Hr1G104440,HORVU6Hr1G026200,HORVU6Hr1G026260,HORVU7Hr1G103060	732
HORVU2Hr1G083430	HORVU3Hr1G027630	764
HORVU1Hr1G043820	HORVU3Hr1G071210	729
HORVU1Hr1G043820	HORVU7Hr1G027930	974
HORVU1Hr1G043820	HORVU2Hr1G066820	760
HORVU1Hr1G043820	HORVU5Hr1G047730	762
HORVU1Hr1G043820	HORVU6Hr1G003300,HORVU6Hr1G079700	805
HORVU1Hr1G043820	HORVU4Hr1G015450	755
HORVU1Hr1G043820	HORVU3Hr1G003540	702
HORVU1Hr1G043820	HORVU2Hr1G073210	708
HORVU6Hr1G010420	HORVU5Hr1G122430	835
HORVU6Hr1G010420	novel.1666	906
HORVU6Hr1G010420	HORVU3Hr1G037270,HORVU1Hr1G079960,HORVU1Hr1G091080	766
HORVU6Hr1G010420	HORVU6Hr1G092480	709
HORVU4Hr1G052450	HORVU7Hr1G027930	978
HORVU4Hr1G052450	HORVU1Hr1G095430	978
HORVU1Hr1G006950	HORVU2Hr1G064130	800
HORVU1Hr1G006950	HORVU5Hr1G070120	841
HORVU7Hr1G001290	HORVU3Hr1G073590	956
HORVU7Hr1G001290	HORVU1Hr1G003960	721
HORVU7Hr1G001290	HORVU1Hr1G002310	929
HORVU7Hr1G001290	HORVU5Hr1G078080,HORVU5Hr1G065400	850
HORVU7Hr1G001290	novel.4344,HORVU5Hr1G040070,HORVU5Hr1G092630	963
HORVU7Hr1G001290	HORVU5Hr1G045620	892
HORVU7Hr1G001290	HORVU0Hr1G038820	851
HORVU5Hr1G077390	HORVU3Hr1G056560	705
HORVU1Hr1G067980,HORVU1Hr1G067870	HORVU2Hr1G113460	770
HORVU5Hr1G093260	novel.1562	822
HORVU5Hr1G093260	HORVU1Hr1G024870,novel.5124,HORVU6Hr1G024750	713
HORVU5Hr1G093260	HORVU1Hr1G095430	739
HORVU1Hr1G049280	HORVU1Hr1G008120	803
HORVU1Hr1G094880	HORVU7Hr1G031800	763
HORVU1Hr1G094880	HORVU5Hr1G112670	994
HORVU1Hr1G094880	HORVU3Hr1G056560	995
HORVU1Hr1G094880	HORVU5Hr1G046480	994
HORVU1Hr1G094880	HORVU2Hr1G110130	996
HORVU5Hr1G120850	HORVU6Hr1G020600,HORVU5Hr1G006930,novel.4527,HORVU2Hr1G031180	765
HORVU5Hr1G120850	HORVU7Hr1G084830	744
HORVU1Hr1G076970	HORVU3Hr1G039040	986
HORVU1Hr1G076970	HORVU6Hr1G068750	730
HORVU5Hr1G099550	HORVU2Hr1G064130	847
HORVU5Hr1G099550	HORVU7Hr1G024890	862
HORVU2Hr1G016380	HORVU4Hr1G071830	760
HORVU3Hr1G093830	HORVU7Hr1G067620	911
HORVU3Hr1G093830	HORVU5Hr1G036360	795
HORVU3Hr1G093830	HORVU6Hr1G094880	915
HORVU3Hr1G093830	HORVU6Hr1G084190	987
HORVU3Hr1G093830	HORVU1Hr1G091600	954
HORVU3Hr1G093830	HORVU2Hr1G017170	703
HORVU3Hr1G093830	HORVU1Hr1G019500	990
HORVU3Hr1G093830	HORVU7Hr1G012380	982
HORVU3Hr1G093830	HORVU4Hr1G066510	898
HORVU6Hr1G089460	HORVU0Hr1G018190	958
HORVU6Hr1G089460	HORVU1Hr1G068020	978
HORVU6Hr1G089460	HORVU3Hr1G080830	867
HORVU6Hr1G089460	HORVU7Hr1G012680	730
HORVU6Hr1G089460	HORVU4Hr1G087630	818
HORVU6Hr1G089460	HORVU4Hr1G072150	956
HORVU7Hr1G010950	HORVU7Hr1G073460	892
HORVU7Hr1G010950	HORVU1Hr1G093480	883
HORVU7Hr1G010950	HORVU7Hr1G092800	740
HORVU7Hr1G098440	HORVU7Hr1G098490,HORVU4Hr1G079940	785
HORVU7Hr1G098440	HORVU3Hr1G088900	711
HORVU4Hr1G010720	HORVU5Hr1G023720,HORVU5Hr1G023730,HORVU0Hr1G011720	799
HORVU6Hr1G084190	HORVU5Hr1G036360	746
HORVU6Hr1G084190	HORVU6Hr1G094880	870
HORVU6Hr1G084190	HORVU6Hr1G063310	931
HORVU6Hr1G084190	HORVU6Hr1G074960	896
HORVU6Hr1G084190	HORVU7Hr1G113460	858
HORVU6Hr1G084190	HORVU4Hr1G066510	872
HORVU4Hr1G031510	HORVU1Hr1G083380	942
HORVU4Hr1G031510	HORVU4Hr1G067280	926
HORVU4Hr1G031510	HORVU2Hr1G080890	716
HORVU4Hr1G031510	HORVU1Hr1G015090	881
HORVU4Hr1G031510	HORVU6Hr1G027650	995
HORVU1Hr1G056600	HORVU7Hr1G081930	718
HORVU7Hr1G100570	HORVU3Hr1G082070	706
HORVU7Hr1G100570	HORVU1Hr1G008120	710
HORVU7Hr1G100570	HORVU5Hr1G045850	713
HORVU1Hr1G075550	HORVU5Hr1G041120	777
HORVU1Hr1G075550	HORVU1Hr1G028200	989
HORVU1Hr1G075550	HORVU3Hr1G070690	996
HORVU1Hr1G075550	HORVU2Hr1G040570,HORVU2Hr1G119460	797
HORVU1Hr1G075550	HORVU5Hr1G096390	901
HORVU1Hr1G075550	HORVU3Hr1G088540	720
HORVU1Hr1G064780	HORVU7Hr1G043620	894
HORVU1Hr1G064780	HORVU1Hr1G019320	758
HORVU1Hr1G054430	HORVU1Hr1G080680	730
HORVU1Hr1G090760	HORVU3Hr1G083990	874
HORVU1Hr1G090760	HORVU5Hr1G034530	772
HORVU1Hr1G090760	HORVU1Hr1G035130	899
HORVU1Hr1G090760	novel.4344,HORVU5Hr1G040070,HORVU5Hr1G092630	840
HORVU1Hr1G090760	HORVU3Hr1G057320	852
HORVU1Hr1G090760	HORVU2Hr1G052550	804
HORVU1Hr1G019500	HORVU6Hr1G094880	853
HORVU1Hr1G019500	HORVU2Hr1G109210	854
HORVU4Hr1G013680	HORVU1Hr1G040800	894
HORVU4Hr1G013680	novel.2947	904
HORVU4Hr1G013680	HORVU2Hr1G104410,HORVU7Hr1G109650,HORVU7Hr1G102840,novel.2368,HORVU2Hr1G104440,HORVU6Hr1G026200,HORVU6Hr1G026260,HORVU7Hr1G103060	861
HORVU4Hr1G013680	HORVU4Hr1G090160	958
HORVU5Hr1G115070	HORVU1Hr1G072890	715
HORVU3Hr1G110480	HORVU4Hr1G090160	872
HORVU1Hr1G090770	HORVU5Hr1G049370	751
HORVU3Hr1G003540	HORVU5Hr1G075880	881
HORVU3Hr1G003540	HORVU6Hr1G080790,HORVU6Hr1G078330	763
HORVU1Hr1G039720	HORVU2Hr1G060390	880
HORVU1Hr1G039720	HORVU3Hr1G002900	730
HORVU5Hr1G122130	HORVU3Hr1G077080	769
HORVU7Hr1G010470	HORVU6Hr1G005260	704
HORVU3Hr1G018980	HORVU1Hr1G049900	758
HORVU5Hr1G056950	novel.4150,novel.4633,HORVU5Hr1G119700	825
HORVU3Hr1G026980	HORVU7Hr1G031100	751
HORVU3Hr1G026980	HORVU2Hr1G052550	844
HORVU5Hr1G114960	HORVU0Hr1G008950	986
HORVU5Hr1G114960	HORVU2Hr1G012440	999
HORVU5Hr1G114960	HORVU1Hr1G070220	972
HORVU5Hr1G114960	HORVU5Hr1G077200	715
HORVU5Hr1G114960	HORVU1Hr1G013820	913
HORVU7Hr1G089700,HORVU2Hr1G071930,HORVU7Hr1G119010	HORVU1Hr1G045610	806
HORVU7Hr1G089700,HORVU2Hr1G071930,HORVU7Hr1G119010	HORVU5Hr1G054060	994
HORVU7Hr1G089700,HORVU2Hr1G071930,HORVU7Hr1G119010	HORVU5Hr1G047730	765
HORVU7Hr1G089700,HORVU2Hr1G071930,HORVU7Hr1G119010	HORVU0Hr1G017530	865
HORVU7Hr1G089700,HORVU2Hr1G071930,HORVU7Hr1G119010	HORVU3Hr1G040290	703
HORVU7Hr1G089700,HORVU2Hr1G071930,HORVU7Hr1G119010	HORVU2Hr1G099770	718
HORVU7Hr1G089700,HORVU2Hr1G071930,HORVU7Hr1G119010	HORVU3Hr1G085460	729
HORVU1Hr1G051450	HORVU2Hr1G088380	763
HORVU3Hr1G066930	HORVU1Hr1G059180	724
HORVU3Hr1G066930	novel.6501,novel.6663	728
HORVU3Hr1G066930	HORVU6Hr1G029210,HORVU3Hr1G088160,HORVU1Hr1G017830,HORVU6Hr1G011510,HORVU1Hr1G079440,HORVU5Hr1G087830,HORVU2Hr1G098340,HORVU5Hr1G086620,HORVU1Hr1G022390,HORVU6Hr1G011780	837
HORVU3Hr1G066930	HORVU2Hr1G090210,HORVU1Hr1G073670,HORVU7Hr1G034470,HORVU7Hr1G025200,HORVU7Hr1G032270	800
HORVU3Hr1G066930	HORVU4Hr1G067810	788
HORVU3Hr1G066930	HORVU1Hr1G035130	796
HORVU3Hr1G066930	HORVU5Hr1G028260	708
HORVU3Hr1G066930	HORVU3Hr1G007830	918
HORVU3Hr1G066930	HORVU2Hr1G000390	871
HORVU3Hr1G066930	HORVU5Hr1G106800	727
HORVU3Hr1G096550	HORVU1Hr1G028780	747
HORVU7Hr1G118150	HORVU1Hr1G068760	715
HORVU7Hr1G118150	HORVU7Hr1G029040	928
novel.4692	HORVU1Hr1G081530	937
novel.4692	HORVU1Hr1G059180	994
novel.4692	HORVU4Hr1G074650	996
novel.4692	HORVU3Hr1G047230	999
novel.4692	HORVU3Hr1G057320	782
novel.4692	HORVU1Hr1G063700	998
novel.4692	HORVU3Hr1G077740	985
novel.4692	HORVU5Hr1G028260	999
novel.4692	HORVU2Hr1G052550	775
novel.4692	novel.6501,novel.6663	865
novel.4692	HORVU0Hr1G023180,novel.1924	985
novel.4692	HORVU3Hr1G012100	945
novel.4692	HORVU3Hr1G059130	784
novel.4692	novel.5932	853
novel.4692	HORVU3Hr1G017570	999
novel.4692	HORVU5Hr1G120280	882
HORVU3Hr1G095670	HORVU1Hr1G008120	777
HORVU3Hr1G116550	HORVU6Hr1G029210,HORVU3Hr1G088160,HORVU1Hr1G017830,HORVU6Hr1G011510,HORVU1Hr1G079440,HORVU5Hr1G087830,HORVU2Hr1G098340,HORVU5Hr1G086620,HORVU1Hr1G022390,HORVU6Hr1G011780	739
HORVU3Hr1G116550	HORVU1Hr1G035130	732
HORVU3Hr1G116550	HORVU2Hr1G104410,HORVU7Hr1G109650,HORVU7Hr1G102840,novel.2368,HORVU2Hr1G104440,HORVU6Hr1G026200,HORVU6Hr1G026260,HORVU7Hr1G103060	761
HORVU1Hr1G061160	novel.4173	725
HORVU1Hr1G061160	HORVU1Hr1G045720	995
HORVU1Hr1G061160	HORVU3Hr1G079270	815
HORVU1Hr1G061160	HORVU6Hr1G003900	756
HORVU1Hr1G061160	HORVU6Hr1G031830	993
HORVU1Hr1G061160	HORVU5Hr1G077200	984
HORVU1Hr1G061160	HORVU3Hr1G073020	988
HORVU1Hr1G061160	HORVU7Hr1G114950,HORVU7Hr1G103870	839
HORVU1Hr1G061160	HORVU1Hr1G067300	991
HORVU3Hr1G016700,novel.4488	HORVU5Hr1G098000	717
HORVU0Hr1G026700,HORVU1Hr1G065770	HORVU6Hr1G063480	987
HORVU0Hr1G026700,HORVU1Hr1G065770	HORVU5Hr1G012200	992
HORVU0Hr1G026700,HORVU1Hr1G065770	novel.1985	943
HORVU0Hr1G026700,HORVU1Hr1G065770	HORVU0Hr1G003890	999
HORVU0Hr1G026700,HORVU1Hr1G065770	HORVU6Hr1G003300,HORVU6Hr1G079700	998
HORVU0Hr1G026700,HORVU1Hr1G065770	HORVU2Hr1G000280	995
HORVU0Hr1G026700,HORVU1Hr1G065770	HORVU6Hr1G027360,HORVU6Hr1G027390	902
HORVU6Hr1G061420	HORVU6Hr1G003300,HORVU6Hr1G079700	720
HORVU1Hr1G008530	novel.4344,HORVU5Hr1G040070,HORVU5Hr1G092630	717
HORVU4Hr1G072150	HORVU6Hr1G058840	974
HORVU4Hr1G072150	HORVU1Hr1G068020	893
HORVU4Hr1G072150	HORVU3Hr1G080830	938
HORVU4Hr1G072150	HORVU7Hr1G030480	899
HORVU4Hr1G072150	HORVU6Hr1G020600,HORVU5Hr1G006930,novel.4527,HORVU2Hr1G031180	801
HORVU4Hr1G072150	HORVU4Hr1G087630	767
HORVU4Hr1G072150	HORVU7Hr1G095900	714
HORVU4Hr1G072150	HORVU1Hr1G089700	785
HORVU4Hr1G072150	HORVU7Hr1G030380	934
HORVU4Hr1G072150	HORVU1Hr1G089620	785
HORVU4Hr1G072150	HORVU1Hr1G050830	812
HORVU3Hr1G078420	novel.725	774
HORVU7Hr1G106950	HORVU1Hr1G040800	784
HORVU7Hr1G106950	HORVU1Hr1G056110	764
HORVU7Hr1G106950	HORVU7Hr1G113500	938
HORVU7Hr1G106950	HORVU5Hr1G100790	784
HORVU7Hr1G106950	HORVU7Hr1G081930	787
HORVU7Hr1G077710	HORVU7Hr1G058500	835
HORVU7Hr1G077710	HORVU4Hr1G077220	857
HORVU5Hr1G072540	HORVU2Hr1G126150,HORVU1Hr1G084900	757
HORVU5Hr1G072540	novel.5889	827
novel.1413	HORVU4Hr1G029700	752
HORVU3Hr1G020490,HORVU3Hr1G020520	HORVU6Hr1G077710	880
HORVU1Hr1G092710	HORVU1Hr1G081950	785
HORVU6Hr1G068750	HORVU5Hr1G114090	707
HORVU6Hr1G068750	HORVU1Hr1G015560	979
HORVU6Hr1G068750	HORVU7Hr1G012380	712
HORVU6Hr1G068750	HORVU5Hr1G096390	776
HORVU2Hr1G088380	HORVU6Hr1G003300,HORVU6Hr1G079700	755
HORVU2Hr1G088380	HORVU5Hr1G063510	839
HORVU2Hr1G092190	HORVU5Hr1G103680	710
HORVU2Hr1G092190	HORVU5Hr1G092610	710
HORVU6Hr1G038320	HORVU6Hr1G077710	910
HORVU6Hr1G038320	HORVU4Hr1G063350	761
HORVU4Hr1G014230	HORVU5Hr1G120280	767
HORVU6Hr1G020600,HORVU5Hr1G006930,novel.4527,HORVU2Hr1G031180	HORVU6Hr1G093180	843
HORVU6Hr1G020600,HORVU5Hr1G006930,novel.4527,HORVU2Hr1G031180	HORVU7Hr1G058730	718
HORVU6Hr1G020600,HORVU5Hr1G006930,novel.4527,HORVU2Hr1G031180	HORVU5Hr1G074820	805
HORVU6Hr1G020600,HORVU5Hr1G006930,novel.4527,HORVU2Hr1G031180	novel.5471,novel.1865	812
HORVU6Hr1G020600,HORVU5Hr1G006930,novel.4527,HORVU2Hr1G031180	HORVU1Hr1G082150	812
HORVU6Hr1G020600,HORVU5Hr1G006930,novel.4527,HORVU2Hr1G031180	HORVU5Hr1G081930	782
HORVU6Hr1G020600,HORVU5Hr1G006930,novel.4527,HORVU2Hr1G031180	HORVU6Hr1G003300,HORVU6Hr1G079700	851
HORVU6Hr1G020600,HORVU5Hr1G006930,novel.4527,HORVU2Hr1G031180	HORVU5Hr1G117760,HORVU0Hr1G014240	903
HORVU6Hr1G020600,HORVU5Hr1G006930,novel.4527,HORVU2Hr1G031180	HORVU5Hr1G027630	812
HORVU6Hr1G020600,HORVU5Hr1G006930,novel.4527,HORVU2Hr1G031180	HORVU7Hr1G024350	765
HORVU6Hr1G020600,HORVU5Hr1G006930,novel.4527,HORVU2Hr1G031180	HORVU1Hr1G013820	885
HORVU0Hr1G003890	HORVU6Hr1G063480	786
HORVU0Hr1G003890	novel.1985	917
HORVU0Hr1G003890	HORVU4Hr1G043910	770
HORVU0Hr1G003890	HORVU5Hr1G078400	801
HORVU0Hr1G003890	HORVU6Hr1G003300,HORVU6Hr1G079700	995
HORVU0Hr1G003890	HORVU5Hr1G012200	992
HORVU0Hr1G003890	HORVU2Hr1G000280	786
HORVU0Hr1G003890	HORVU6Hr1G027360,HORVU6Hr1G027390	942
HORVU0Hr1G003890	HORVU3Hr1G054240,novel.6016	837
HORVU0Hr1G003890	HORVU2Hr1G044560,HORVU2Hr1G022920	728
HORVU7Hr1G083370	HORVU3Hr1G030890	949
HORVU7Hr1G083370	HORVU4Hr1G079330,HORVU4Hr1G079260	975
HORVU2Hr1G090210,HORVU1Hr1G073670,HORVU7Hr1G034470,HORVU7Hr1G025200,HORVU7Hr1G032270	HORVU1Hr1G040800	788
HORVU2Hr1G090210,HORVU1Hr1G073670,HORVU7Hr1G034470,HORVU7Hr1G025200,HORVU7Hr1G032270	HORVU5Hr1G100790	709
HORVU2Hr1G090210,HORVU1Hr1G073670,HORVU7Hr1G034470,HORVU7Hr1G025200,HORVU7Hr1G032270	HORVU7Hr1G100110,HORVU2Hr1G110470	737
HORVU2Hr1G090210,HORVU1Hr1G073670,HORVU7Hr1G034470,HORVU7Hr1G025200,HORVU7Hr1G032270	HORVU6Hr1G029210,HORVU3Hr1G088160,HORVU1Hr1G017830,HORVU6Hr1G011510,HORVU1Hr1G079440,HORVU5Hr1G087830,HORVU2Hr1G098340,HORVU5Hr1G086620,HORVU1Hr1G022390,HORVU6Hr1G011780	905
HORVU2Hr1G090210,HORVU1Hr1G073670,HORVU7Hr1G034470,HORVU7Hr1G025200,HORVU7Hr1G032270	HORVU7Hr1G113500	709
HORVU2Hr1G090210,HORVU1Hr1G073670,HORVU7Hr1G034470,HORVU7Hr1G025200,HORVU7Hr1G032270	HORVU1Hr1G035130	904
HORVU2Hr1G090210,HORVU1Hr1G073670,HORVU7Hr1G034470,HORVU7Hr1G025200,HORVU7Hr1G032270	HORVU4Hr1G008800	753
HORVU2Hr1G090210,HORVU1Hr1G073670,HORVU7Hr1G034470,HORVU7Hr1G025200,HORVU7Hr1G032270	HORVU1Hr1G078530,HORVU7Hr1G110130,HORVU3Hr1G086580,HORVU3Hr1G013530,HORVU4Hr1G070240,HORVU6Hr1G008470,HORVU3Hr1G013680	830
HORVU2Hr1G090210,HORVU1Hr1G073670,HORVU7Hr1G034470,HORVU7Hr1G025200,HORVU7Hr1G032270	HORVU7Hr1G081930	711
HORVU2Hr1G090210,HORVU1Hr1G073670,HORVU7Hr1G034470,HORVU7Hr1G025200,HORVU7Hr1G032270	HORVU2Hr1G104410,HORVU7Hr1G109650,HORVU7Hr1G102840,novel.2368,HORVU2Hr1G104440,HORVU6Hr1G026200,HORVU6Hr1G026260,HORVU7Hr1G103060	849
HORVU2Hr1G090210,HORVU1Hr1G073670,HORVU7Hr1G034470,HORVU7Hr1G025200,HORVU7Hr1G032270	HORVU5Hr1G106800	826
HORVU5Hr1G118590	HORVU6Hr1G003300,HORVU6Hr1G079700	755
HORVU5Hr1G118590	HORVU5Hr1G063510	846
HORVU6Hr1G082240	HORVU7Hr1G010050	847
HORVU4Hr1G043910	HORVU5Hr1G078400	937
HORVU4Hr1G043910	HORVU3Hr1G114200	942
HORVU5Hr1G028260	HORVU1Hr1G081530	943
HORVU5Hr1G028260	HORVU1Hr1G059180	995
HORVU5Hr1G028260	HORVU4Hr1G074650	996
HORVU5Hr1G028260	HORVU4Hr1G067810	727
HORVU5Hr1G028260	HORVU3Hr1G047230	999
HORVU5Hr1G028260	HORVU1Hr1G063700	998
HORVU5Hr1G028260	HORVU3Hr1G077740	989
HORVU5Hr1G028260	novel.6501,novel.6663	907
HORVU5Hr1G028260	HORVU0Hr1G023180,novel.1924	989
HORVU5Hr1G028260	HORVU3Hr1G012100	938
HORVU5Hr1G028260	HORVU3Hr1G059130	829
HORVU5Hr1G028260	HORVU1Hr1G035130	821
HORVU5Hr1G028260	novel.5932	769
HORVU5Hr1G028260	novel.1536	870
HORVU5Hr1G028260	HORVU3Hr1G017570	999
HORVU5Hr1G028260	HORVU5Hr1G120280	902
HORVU5Hr1G078170	HORVU1Hr1G091050	940
HORVU5Hr1G078170	HORVU5Hr1G073660	740
HORVU5Hr1G078170	HORVU2Hr1G048520	772
HORVU5Hr1G078170	HORVU4Hr1G055030	877
HORVU5Hr1G078170	HORVU3Hr1G064550	933
HORVU5Hr1G078170	novel.3251	979
HORVU4Hr1G064580	HORVU3Hr1G047230	723
HORVU3Hr1G065620	HORVU7Hr1G021350	782
HORVU1Hr1G070610	HORVU3Hr1G039040	918
HORVU1Hr1G070610	HORVU4Hr1G047770	810
HORVU2Hr1G091360	HORVU3Hr1G056090	739
HORVU1Hr1G049090	HORVU1Hr1G008120	804
HORVU4Hr1G061120	HORVU7Hr1G073460	884
HORVU4Hr1G061120	HORVU7Hr1G114660	917
HORVU4Hr1G061120	HORVU1Hr1G093480	923
HORVU4Hr1G061120	HORVU4Hr1G083210	996
HORVU4Hr1G061120	HORVU7Hr1G081300	907
HORVU4Hr1G061120	HORVU7Hr1G092800	879
HORVU4Hr1G061120	HORVU2Hr1G080890	999
HORVU4Hr1G061120	HORVU1Hr1G015090	968
HORVU1Hr1G063700	HORVU1Hr1G081530	844
HORVU1Hr1G063700	HORVU1Hr1G059180	996
HORVU1Hr1G063700	HORVU4Hr1G074650	993
HORVU1Hr1G063700	HORVU6Hr1G029210,HORVU3Hr1G088160,HORVU1Hr1G017830,HORVU6Hr1G011510,HORVU1Hr1G079440,HORVU5Hr1G087830,HORVU2Hr1G098340,HORVU5Hr1G086620,HORVU1Hr1G022390,HORVU6Hr1G011780	803
HORVU1Hr1G063700	HORVU3Hr1G047230	999
HORVU1Hr1G063700	HORVU7Hr1G078760	870
HORVU1Hr1G063700	HORVU3Hr1G077740	968
HORVU1Hr1G063700	novel.6501,novel.6663	934
HORVU1Hr1G063700	HORVU0Hr1G023180,novel.1924	968
HORVU1Hr1G063700	HORVU3Hr1G012100	898
HORVU1Hr1G063700	novel.5932	769
HORVU1Hr1G063700	novel.1536	881
HORVU1Hr1G063700	HORVU3Hr1G017570	999
HORVU1Hr1G063700	HORVU5Hr1G120280	827
HORVU3Hr1G037270,HORVU1Hr1G079960,HORVU1Hr1G091080	HORVU1Hr1G040800	937
HORVU3Hr1G037270,HORVU1Hr1G079960,HORVU1Hr1G091080	HORVU5Hr1G122430	999
HORVU3Hr1G037270,HORVU1Hr1G079960,HORVU1Hr1G091080	HORVU7Hr1G113500	888
HORVU3Hr1G037270,HORVU1Hr1G079960,HORVU1Hr1G091080	novel.4344,HORVU5Hr1G040070,HORVU5Hr1G092630	873
HORVU3Hr1G037270,HORVU1Hr1G079960,HORVU1Hr1G091080	HORVU7Hr1G119300	987
HORVU3Hr1G037270,HORVU1Hr1G079960,HORVU1Hr1G091080	HORVU5Hr1G100790	877
HORVU3Hr1G037270,HORVU1Hr1G079960,HORVU1Hr1G091080	HORVU7Hr1G032070	992
HORVU3Hr1G037270,HORVU1Hr1G079960,HORVU1Hr1G091080	HORVU4Hr1G023260	729
HORVU3Hr1G037270,HORVU1Hr1G079960,HORVU1Hr1G091080	novel.1666	997
HORVU3Hr1G037270,HORVU1Hr1G079960,HORVU1Hr1G091080	HORVU6Hr1G092480	944
HORVU3Hr1G037270,HORVU1Hr1G079960,HORVU1Hr1G091080	HORVU1Hr1G005260	875
HORVU3Hr1G037270,HORVU1Hr1G079960,HORVU1Hr1G091080	HORVU7Hr1G081930	884
HORVU3Hr1G037270,HORVU1Hr1G079960,HORVU1Hr1G091080	HORVU2Hr1G104410,HORVU7Hr1G109650,HORVU7Hr1G102840,novel.2368,HORVU2Hr1G104440,HORVU6Hr1G026200,HORVU6Hr1G026260,HORVU7Hr1G103060	965
HORVU3Hr1G037270,HORVU1Hr1G079960,HORVU1Hr1G091080	HORVU1Hr1G068490	997
HORVU3Hr1G028270	HORVU1Hr1G035130	860
HORVU4Hr1G009560	HORVU5Hr1G034530	838
novel.659	HORVU7Hr1G107700	998
HORVU3Hr1G105880	HORVU6Hr1G090810,HORVU6Hr1G090960	846
HORVU3Hr1G105880	HORVU2Hr1G107520	770
HORVU2Hr1G121050	HORVU4Hr1G071450	736
HORVU4Hr1G067280	HORVU6Hr1G063480	935
HORVU4Hr1G067280	HORVU2Hr1G109370	904
HORVU4Hr1G067280	HORVU1Hr1G015090	993
HORVU4Hr1G067280	HORVU2Hr1G000280	979
HORVU3Hr1G114970	HORVU6Hr1G057630	901
HORVU3Hr1G114970	HORVU4Hr1G039300	726
HORVU3Hr1G114970	HORVU4Hr1G077480	871
HORVU5Hr1G092610	HORVU4Hr1G059390	852
HORVU5Hr1G092610	HORVU7Hr1G113460	805
novel.6396	HORVU3Hr1G067740	870
novel.6396	HORVU5Hr1G123490	770
novel.6396	HORVU7Hr1G016130	764
novel.6396	HORVU5Hr1G011460	775
novel.6396	novel.4344,HORVU5Hr1G040070,HORVU5Hr1G092630	904
novel.6396	HORVU2Hr1G064130	902
novel.6396	HORVU0Hr1G038820	729
novel.6396	HORVU7Hr1G024890	727
novel.6396	HORVU5Hr1G070120	967
HORVU2Hr1G063460	HORVU3Hr1G079270	729
HORVU5Hr1G074660	HORVU2Hr1G072060	745
HORVU7Hr1G058500	HORVU2Hr1G127070,HORVU2Hr1G126940	986
HORVU3Hr1G057320	HORVU3Hr1G047230	728
HORVU3Hr1G057320	HORVU2Hr1G052550	777
HORVU3Hr1G000050	HORVU1Hr1G076180	722
HORVU7Hr1G031800	HORVU7Hr1G073460	835
HORVU7Hr1G031800	HORVU1Hr1G050830	711
HORVU7Hr1G031800	HORVU7Hr1G083910	711
HORVU7Hr1G031800	HORVU5Hr1G112670	733
HORVU7Hr1G031800	HORVU7Hr1G095900	743
HORVU7Hr1G031800	HORVU3Hr1G056560	747
HORVU7Hr1G031800	HORVU5Hr1G046480	747
HORVU7Hr1G031800	HORVU2Hr1G110130	779
HORVU7Hr1G031800	HORVU7Hr1G104660	701
HORVU1Hr1G090100	novel.1566,novel.6347	716
HORVU1Hr1G071460	HORVU2Hr1G113460	848
HORVU2Hr1G096810	HORVU3Hr1G056560	718
HORVU7Hr1G058730	HORVU1Hr1G091050	909
HORVU7Hr1G058730	HORVU2Hr1G124110	909
HORVU7Hr1G058730	HORVU2Hr1G003210	738
HORVU5Hr1G121650	HORVU4Hr1G056240	888
HORVU5Hr1G121650	HORVU5Hr1G097020	999
HORVU1Hr1G081950	HORVU2Hr1G096270	771
HORVU1Hr1G081950	HORVU1Hr1G071060	821
HORVU1Hr1G081950	HORVU4Hr1G052200	721
HORVU1Hr1G081950	HORVU2Hr1G094740	785
HORVU1Hr1G081950	HORVU3Hr1G079040	785
HORVU7Hr1G098490,HORVU4Hr1G079940	HORVU4Hr1G000850	716
HORVU5Hr1G072640	novel.5576	834
HORVU2Hr1G002710	HORVU2Hr1G002930	838
HORVU7Hr1G027810	novel.6445	755
HORVU7Hr1G027810	HORVU6Hr1G003300,HORVU6Hr1G079700	882
HORVU7Hr1G083910	HORVU1Hr1G008120	756
HORVU7Hr1G114950,HORVU7Hr1G103870	HORVU3Hr1G073020	703
HORVU1Hr1G020410,HORVU1Hr1G020450	HORVU2Hr1G094230	782
HORVU1Hr1G071260	HORVU6Hr1G027650	926
novel.1536	novel.5932	702
novel.1536	HORVU7Hr1G078760	867
HORVU4Hr1G056240	HORVU2Hr1G113260	830
HORVU3Hr1G086980,HORVU3Hr1G087020	HORVU7Hr1G092800	730
HORVU3Hr1G023060	HORVU5Hr1G053350	706
HORVU7Hr1G031100	HORVU2Hr1G052550	802
HORVU0Hr1G021230	HORVU5Hr1G083090	857
HORVU5Hr1G082460	HORVU7Hr1G073190	882
HORVU5Hr1G082460	HORVU6Hr1G013670	866
HORVU5Hr1G082460	HORVU5Hr1G075570	888
HORVU7Hr1G055180	HORVU3Hr1G056560	705
HORVU4Hr1G067810	HORVU1Hr1G040800	736
HORVU4Hr1G067810	HORVU7Hr1G032070	750
HORVU4Hr1G067810	HORVU5Hr1G122430	771
HORVU4Hr1G067810	HORVU1Hr1G035130	885
HORVU4Hr1G067810	HORVU2Hr1G052550	743
HORVU2Hr1G082660	HORVU1Hr1G063470	754
HORVU4Hr1G006120	HORVU1Hr1G091050	803
HORVU4Hr1G006120	novel.3251	886
HORVU1Hr1G005260	HORVU1Hr1G019320	734
HORVU4Hr1G059390	HORVU5Hr1G078400	714
HORVU4Hr1G059390	HORVU5Hr1G123770	767
HORVU4Hr1G059390	HORVU5Hr1G103680	890
HORVU4Hr1G059390	HORVU0Hr1G016360	755
HORVU4Hr1G059390	HORVU5Hr1G078080,HORVU5Hr1G065400	751
HORVU4Hr1G059390	HORVU1Hr1G083420	701
HORVU4Hr1G059390	novel.5412	850
HORVU4Hr1G059390	HORVU7Hr1G027070,HORVU5Hr1G120910	875
HORVU4Hr1G059390	HORVU7Hr1G056820	704
HORVU1Hr1G057880	HORVU2Hr1G104410,HORVU7Hr1G109650,HORVU7Hr1G102840,novel.2368,HORVU2Hr1G104440,HORVU6Hr1G026200,HORVU6Hr1G026260,HORVU7Hr1G103060	892
HORVU1Hr1G057880	novel.4344,HORVU5Hr1G040070,HORVU5Hr1G092630	957
HORVU1Hr1G057880	HORVU5Hr1G045620	809
HORVU1Hr1G057880	HORVU0Hr1G038820	924
HORVU1Hr1G038950	HORVU6Hr1G080790,HORVU6Hr1G078330	777
HORVU1Hr1G038950	HORVU5Hr1G096390	982
HORVU1Hr1G038950	HORVU2Hr1G072500	753
HORVU1Hr1G038950	HORVU0Hr1G022810	808
HORVU3Hr1G115580	HORVU7Hr1G059050	703
HORVU3Hr1G049730	HORVU5Hr1G073660	715
HORVU2Hr1G021020	HORVU7Hr1G012380	839
HORVU7Hr1G013170	HORVU2Hr1G126540	963
HORVU4Hr1G023260	novel.1123	780
novel.6679,HORVU2Hr1G123490	HORVU5Hr1G066160	769
novel.6679,HORVU2Hr1G123490	HORVU1Hr1G003940	757
HORVU6Hr1G058840	HORVU0Hr1G018190	977
HORVU6Hr1G058840	HORVU3Hr1G080830	914
HORVU6Hr1G058840	HORVU4Hr1G087630	855
HORVU6Hr1G058840	HORVU1Hr1G015090	978
HORVU3Hr1G092520	novel.3171	711
HORVU3Hr1G080830	HORVU0Hr1G018190	973
HORVU3Hr1G080830	HORVU7Hr1G030380	780
HORVU3Hr1G080830	HORVU2Hr1G089540,HORVU1Hr1G022060	718
HORVU3Hr1G080830	HORVU7Hr1G030480	775
HORVU3Hr1G080830	HORVU5Hr1G112670	790
HORVU3Hr1G080830	HORVU3Hr1G056560	759
HORVU3Hr1G080830	HORVU2Hr1G110130	743
HORVU2Hr1G089540,HORVU1Hr1G022060	HORVU0Hr1G018190	747
HORVU2Hr1G089540,HORVU1Hr1G022060	HORVU4Hr1G087630	864
HORVU2Hr1G089540,HORVU1Hr1G022060	HORVU1Hr1G015090	735
HORVU5Hr1G099090	novel.6328	771
HORVU0Hr1G039090	HORVU0Hr1G012460	816
HORVU5Hr1G122430	HORVU1Hr1G040800	945
HORVU5Hr1G122430	HORVU5Hr1G041120	762
HORVU5Hr1G122430	HORVU7Hr1G119300	993
HORVU5Hr1G122430	HORVU5Hr1G100790	873
HORVU5Hr1G122430	HORVU7Hr1G032070	997
HORVU5Hr1G122430	novel.1666	997
HORVU5Hr1G122430	HORVU6Hr1G092480	943
HORVU5Hr1G122430	HORVU7Hr1G113500	884
HORVU5Hr1G122430	HORVU7Hr1G081930	873
HORVU5Hr1G122430	HORVU2Hr1G104410,HORVU7Hr1G109650,HORVU7Hr1G102840,novel.2368,HORVU2Hr1G104440,HORVU6Hr1G026200,HORVU6Hr1G026260,HORVU7Hr1G103060	953
HORVU5Hr1G122430	HORVU2Hr1G040570,HORVU2Hr1G119460	858
HORVU5Hr1G122430	HORVU7Hr1G027070,HORVU5Hr1G120910	765
HORVU5Hr1G122430	HORVU1Hr1G068490	995
HORVU2Hr1G114490	HORVU0Hr1G022280	833
HORVU7Hr1G021350	HORVU1Hr1G078760	790
HORVU7Hr1G021350	HORVU1Hr1G028780	708
HORVU5Hr1G109380	HORVU3Hr1G022000	744
HORVU1Hr1G071490	HORVU3Hr1G078930	903
novel.5471,novel.1865	HORVU0Hr1G012410	752
HORVU7Hr1G113500	HORVU6Hr1G013240	724
HORVU7Hr1G113500	HORVU6Hr1G058100	935
HORVU7Hr1G113500	novel.4344,HORVU5Hr1G040070,HORVU5Hr1G092630	910
HORVU7Hr1G113500	HORVU0Hr1G029090,HORVU6Hr1G027500,HORVU7Hr1G069880,novel.3070	707
HORVU7Hr1G113500	HORVU7Hr1G119300	787
HORVU7Hr1G113500	HORVU1Hr1G020400	815
HORVU7Hr1G113500	HORVU7Hr1G032070	813
HORVU7Hr1G113500	novel.1666	799
HORVU7Hr1G113500	HORVU6Hr1G092480	736
HORVU7Hr1G113500	HORVU6Hr1G053250	886
HORVU7Hr1G113500	HORVU7Hr1G081930	701
HORVU7Hr1G113500	HORVU2Hr1G104410,HORVU7Hr1G109650,HORVU7Hr1G102840,novel.2368,HORVU2Hr1G104440,HORVU6Hr1G026200,HORVU6Hr1G026260,HORVU7Hr1G103060	899
HORVU7Hr1G113500	HORVU7Hr1G027070,HORVU5Hr1G120910	732
HORVU7Hr1G113500	HORVU1Hr1G068490	824
HORVU7Hr1G113500	HORVU5Hr1G045620	800
HORVU1Hr1G080480	HORVU2Hr1G126150,HORVU1Hr1G084900	800
HORVU7Hr1G021280	HORVU4Hr1G018260	794
HORVU6Hr1G071950	novel.5553	898
HORVU3Hr1G071120	HORVU6Hr1G077710	728
HORVU3Hr1G071120	HORVU4Hr1G063350	868
HORVU7Hr1G099580	HORVU2Hr1G126540	759
HORVU5Hr1G018150	HORVU5Hr1G012200	719
HORVU5Hr1G018150	HORVU6Hr1G027360,HORVU6Hr1G027390	719
HORVU5Hr1G018150	HORVU3Hr1G067740	863
HORVU5Hr1G018150	HORVU5Hr1G070120	709
HORVU5Hr1G041120	HORVU6Hr1G050720	972
HORVU5Hr1G041120	HORVU1Hr1G045720	987
HORVU5Hr1G041120	HORVU1Hr1G059180	972
HORVU5Hr1G041120	HORVU6Hr1G054520	762
HORVU5Hr1G041120	HORVU6Hr1G031830	780
HORVU5Hr1G041120	HORVU3Hr1G070690	726
HORVU5Hr1G041120	HORVU5Hr1G077200	811
HORVU5Hr1G041120	novel.4344,HORVU5Hr1G040070,HORVU5Hr1G092630	797
HORVU5Hr1G041120	HORVU2Hr1G040570,HORVU2Hr1G119460	824
HORVU5Hr1G041120	HORVU3Hr1G073020	781
HORVU5Hr1G041120	HORVU1Hr1G067300	780
HORVU5Hr1G041120	HORVU5Hr1G096390	865
HORVU5Hr1G041120	HORVU3Hr1G088540	780
HORVU6Hr1G074940	HORVU3Hr1G030890	708
HORVU1Hr1G091600	novel.5935	718
HORVU1Hr1G091600	HORVU5Hr1G096390	998
HORVU1Hr1G091600	HORVU2Hr1G072500	773
HORVU1Hr1G091600	HORVU6Hr1G094880	947
HORVU1Hr1G091600	HORVU7Hr1G012380	998
HORVU1Hr1G091600	HORVU0Hr1G022810	725
HORVU1Hr1G083380	HORVU1Hr1G015090	992
novel.725	HORVU5Hr1G073970	995
novel.725	HORVU4Hr1G065920	835
novel.725	HORVU2Hr1G126150,HORVU1Hr1G084900	874
novel.725	HORVU3Hr1G065960	812
novel.725	HORVU6Hr1G054940	962
novel.725	HORVU7Hr1G106230	971
HORVU2Hr1G036800	HORVU5Hr1G122530	729
HORVU2Hr1G036800	HORVU7Hr1G106230	965
HORVU2Hr1G036800	HORVU5Hr1G122440	733
HORVU2Hr1G036800	HORVU3Hr1G065960	994
HORVU1Hr1G015660	HORVU6Hr1G001980	754
HORVU7Hr1G030380	HORVU0Hr1G018190	956
HORVU7Hr1G030380	HORVU1Hr1G068020	938
HORVU7Hr1G030380	HORVU4Hr1G087630	750
HORVU4Hr1G060870	HORVU4Hr1G039300	869
HORVU4Hr1G060870	HORVU6Hr1G057630	865
novel.6597	novel.5903	794
HORVU1Hr1G065250	HORVU2Hr1G060350	834
HORVU1Hr1G065250	HORVU2Hr1G018190	838
HORVU6Hr1G057630	novel.5576	897
HORVU6Hr1G057630	HORVU7Hr1G121210	706
HORVU6Hr1G057630	HORVU2Hr1G079220	731
HORVU6Hr1G057630	HORVU4Hr1G039300	994
HORVU6Hr1G057630	HORVU4Hr1G089560	868
HORVU6Hr1G057630	HORVU4Hr1G077480	880
HORVU6Hr1G057630	HORVU7Hr1G113460	719
HORVU7Hr1G120030	HORVU3Hr1G028620	982
HORVU7Hr1G120030	HORVU2Hr1G003210	842
HORVU7Hr1G120030	HORVU4Hr1G065920	963
HORVU7Hr1G120030	HORVU4Hr1G065440	908
HORVU5Hr1G115310	HORVU2Hr1G060390	839
HORVU5Hr1G115310	HORVU1Hr1G028200	811
HORVU5Hr1G115310	HORVU3Hr1G070690	875
HORVU5Hr1G097020	HORVU7Hr1G073460	774
HORVU5Hr1G097020	HORVU3Hr1G069300	708
HORVU5Hr1G097020	HORVU7Hr1G092800	739
HORVU5Hr1G097020	HORVU4Hr1G080410	815
HORVU5Hr1G097020	HORVU6Hr1G031830	724
HORVU5Hr1G097020	HORVU1Hr1G067300	724
HORVU3Hr1G075040	HORVU7Hr1G073460	874
HORVU3Hr1G075040	HORVU7Hr1G092800	739
HORVU6Hr1G073980	HORVU7Hr1G073190	866
HORVU2Hr1G099640	HORVU6Hr1G092430	839
HORVU4Hr1G015450	HORVU6Hr1G062830	994
HORVU4Hr1G015450	HORVU2Hr1G091160	986
HORVU5Hr1G046480	HORVU2Hr1G004170	715
HORVU5Hr1G046480	HORVU0Hr1G018190	928
HORVU5Hr1G046480	HORVU5Hr1G112670	997
HORVU5Hr1G046480	HORVU2Hr1G005220	715
HORVU5Hr1G046480	HORVU2Hr1G116390	715
HORVU5Hr1G046480	HORVU7Hr1G095900	912
HORVU5Hr1G046480	HORVU3Hr1G056560	993
HORVU5Hr1G046480	HORVU2Hr1G110130	999
HORVU3Hr1G054240,novel.6016	HORVU7Hr1G084610	778
HORVU3Hr1G054240,novel.6016	HORVU6Hr1G003300,HORVU6Hr1G079700	876
HORVU2Hr1G096700	HORVU1Hr1G089830,novel.5629	739
HORVU2Hr1G017220	HORVU2Hr1G002930	945
HORVU4Hr1G039300	HORVU4Hr1G077480	739
HORVU4Hr1G039300	HORVU7Hr1G121210	747
HORVU4Hr1G039300	HORVU2Hr1G079220	733
HORVU6Hr1G063310	HORVU5Hr1G036360	771
HORVU6Hr1G063310	HORVU4Hr1G066510	925
HORVU0Hr1G023180,novel.1924	HORVU3Hr1G047230	987
HORVU0Hr1G023180,novel.1924	HORVU1Hr1G059180	887
HORVU0Hr1G023180,novel.1924	HORVU4Hr1G074650	950
HORVU0Hr1G023180,novel.1924	HORVU5Hr1G120280	718
HORVU5Hr1G077200	HORVU1Hr1G045720	773
HORVU5Hr1G077200	HORVU2Hr1G012440	788
HORVU5Hr1G077200	HORVU2Hr1G040570,HORVU2Hr1G119460	805
HORVU5Hr1G068060	HORVU1Hr1G080040	786
HORVU5Hr1G068060	HORVU2Hr1G119500	803
HORVU1Hr1G050830	HORVU5Hr1G123770	729
HORVU0Hr1G029090,HORVU6Hr1G027500,HORVU7Hr1G069880,novel.3070	HORVU1Hr1G020400	844
HORVU0Hr1G029090,HORVU6Hr1G027500,HORVU7Hr1G069880,novel.3070	novel.2947	737
HORVU0Hr1G029090,HORVU6Hr1G027500,HORVU7Hr1G069880,novel.3070	HORVU2Hr1G023940	737
HORVU3Hr1G070690	HORVU3Hr1G071210	749
HORVU3Hr1G070690	HORVU5Hr1G047730	877
HORVU3Hr1G070690	HORVU5Hr1G019030	889
HORVU3Hr1G070690	HORVU2Hr1G101370	805
HORVU3Hr1G070690	HORVU1Hr1G028200	933
HORVU3Hr1G070690	HORVU2Hr1G080140	784
HORVU3Hr1G070690	HORVU2Hr1G040570,HORVU2Hr1G119460	769
HORVU3Hr1G070690	HORVU5Hr1G096390	768
HORVU3Hr1G070690	HORVU2Hr1G073210	846
HORVU3Hr1G070690	HORVU7Hr1G040550	936
HORVU2Hr1G127070,HORVU2Hr1G126940	HORVU4Hr1G077220	870
HORVU5Hr1G064520	HORVU1Hr1G059050	862
HORVU5Hr1G064520	HORVU1Hr1G082890	907
HORVU5Hr1G064520	HORVU3Hr1G109160	827
HORVU4Hr1G031060	HORVU3Hr1G067740	904
HORVU4Hr1G031060	HORVU4Hr1G055030	848
HORVU4Hr1G031060	HORVU3Hr1G064550	735
HORVU4Hr1G031060	novel.3251	880
HORVU4Hr1G031060	HORVU2Hr1G064130	815
HORVU5Hr1G122530	HORVU7Hr1G106230	714
HORVU5Hr1G122530	HORVU3Hr1G065960	867
HORVU2Hr1G026210	HORVU6Hr1G050720	985
HORVU2Hr1G052550	novel.1814	765
HORVU2Hr1G099770	HORVU5Hr1G054060	752
HORVU2Hr1G099770	HORVU4Hr1G065920	922
HORVU5Hr1G094230	HORVU2Hr1G091160	711
HORVU3Hr1G082070	HORVU7Hr1G073460	979
HORVU3Hr1G082070	HORVU4Hr1G062740	982
HORVU3Hr1G082070	HORVU2Hr1G109370	758
HORVU3Hr1G082070	HORVU1Hr1G022430	705
HORVU3Hr1G082070	HORVU2Hr1G000280	982
HORVU3Hr1G082070	HORVU5Hr1G074820	776
HORVU3Hr1G082070	HORVU1Hr1G093480	931
HORVU3Hr1G082070	HORVU7Hr1G092800	979
HORVU3Hr1G082070	HORVU1Hr1G070220	980
HORVU2Hr1G114240,HORVU2Hr1G012140	HORVU2Hr1G031460	706
HORVU2Hr1G114240,HORVU2Hr1G012140	HORVU3Hr1G094090	719
HORVU2Hr1G107520	HORVU6Hr1G090810,HORVU6Hr1G090960	981
HORVU2Hr1G107520	HORVU1Hr1G070220	984
HORVU2Hr1G107520	HORVU0Hr1G022280	994
HORVU2Hr1G107520	HORVU2Hr1G012440	988
HORVU2Hr1G107520	HORVU1Hr1G013820	731
HORVU2Hr1G104740	HORVU6Hr1G003300,HORVU6Hr1G079700	893
HORVU2Hr1G104740	HORVU3Hr1G067530	920
HORVU2Hr1G104740	HORVU1Hr1G001920	730
HORVU6Hr1G080790,HORVU6Hr1G078330	HORVU5Hr1G096390	899
HORVU6Hr1G080790,HORVU6Hr1G078330	HORVU2Hr1G072500	779
HORVU6Hr1G080790,HORVU6Hr1G078330	HORVU0Hr1G022810	857
HORVU3Hr1G002830	HORVU1Hr1G008120	753
HORVU6Hr1G027650	HORVU1Hr1G015090	999
HORVU0Hr1G038820	HORVU1Hr1G003960	961
HORVU0Hr1G038820	HORVU1Hr1G002310	889
HORVU0Hr1G038820	HORVU3Hr1G104200	914
HORVU0Hr1G038820	HORVU5Hr1G078080,HORVU5Hr1G065400	855
HORVU0Hr1G038820	HORVU7Hr1G091910	991
HORVU0Hr1G038820	HORVU2Hr1G071450	745
HORVU0Hr1G038820	HORVU2Hr1G104410,HORVU7Hr1G109650,HORVU7Hr1G102840,novel.2368,HORVU2Hr1G104440,HORVU6Hr1G026200,HORVU6Hr1G026260,HORVU7Hr1G103060	993
HORVU0Hr1G038820	novel.4344,HORVU5Hr1G040070,HORVU5Hr1G092630	997
HORVU0Hr1G038820	HORVU5Hr1G045620	985
HORVU0Hr1G038820	HORVU2Hr1G064130	854
HORVU0Hr1G038820	HORVU5Hr1G070120	700
HORVU2Hr1G012440	HORVU6Hr1G090810,HORVU6Hr1G090960	984
HORVU2Hr1G012440	HORVU0Hr1G022280	986
HORVU2Hr1G012440	HORVU1Hr1G070220	978
HORVU2Hr1G012440	HORVU1Hr1G013820	998
HORVU3Hr1G023220	HORVU0Hr1G022280	751
HORVU2Hr1G041080	HORVU3Hr1G024590,HORVU3Hr1G024560	714
HORVU2Hr1G041080	novel.1123	756
HORVU1Hr1G092920	HORVU2Hr1G087310	721
HORVU3Hr1G065960	HORVU5Hr1G073970	747
HORVU3Hr1G065960	HORVU4Hr1G065920	902
HORVU3Hr1G065960	HORVU7Hr1G106230	989
HORVU3Hr1G065960	HORVU5Hr1G122440	867
HORVU7Hr1G081930	HORVU6Hr1G013240	724
HORVU7Hr1G081930	HORVU6Hr1G058100	936
HORVU7Hr1G081930	novel.4344,HORVU5Hr1G040070,HORVU5Hr1G092630	910
HORVU7Hr1G081930	HORVU7Hr1G119300	770
HORVU7Hr1G081930	HORVU1Hr1G020400	731
HORVU7Hr1G081930	HORVU7Hr1G032070	808
HORVU7Hr1G081930	novel.1666	782
HORVU7Hr1G081930	HORVU6Hr1G092480	782
HORVU7Hr1G081930	HORVU6Hr1G053250	886
HORVU7Hr1G081930	HORVU2Hr1G104410,HORVU7Hr1G109650,HORVU7Hr1G102840,novel.2368,HORVU2Hr1G104440,HORVU6Hr1G026200,HORVU6Hr1G026260,HORVU7Hr1G103060	949
HORVU7Hr1G081930	HORVU7Hr1G027070,HORVU5Hr1G120910	857
HORVU7Hr1G081930	HORVU1Hr1G068490	781
HORVU7Hr1G081930	HORVU5Hr1G045620	800
HORVU1Hr1G090990	novel.1123	713
HORVU2Hr1G124110	HORVU1Hr1G091050	880
HORVU2Hr1G124110	HORVU4Hr1G055030	723
HORVU2Hr1G124110	novel.3251	838
HORVU7Hr1G119300	HORVU1Hr1G040800	855
HORVU7Hr1G119300	HORVU5Hr1G100790	756
HORVU7Hr1G119300	HORVU7Hr1G032070	965
HORVU7Hr1G119300	novel.1666	989
HORVU7Hr1G119300	HORVU6Hr1G092480	882
HORVU7Hr1G119300	HORVU2Hr1G104410,HORVU7Hr1G109650,HORVU7Hr1G102840,novel.2368,HORVU2Hr1G104440,HORVU6Hr1G026200,HORVU6Hr1G026260,HORVU7Hr1G103060	889
HORVU7Hr1G119300	HORVU1Hr1G068490	984
HORVU5Hr1G078400	HORVU5Hr1G103680	723
HORVU5Hr1G078400	HORVU1Hr1G079910	711
HORVU5Hr1G078400	HORVU3Hr1G114200	834
HORVU5Hr1G078400	HORVU5Hr1G078080,HORVU5Hr1G065400	848
HORVU5Hr1G078400	HORVU7Hr1G027070,HORVU5Hr1G120910	700
HORVU5Hr1G087250,HORVU5Hr1G124160	HORVU6Hr1G016940	800
HORVU5Hr1G087250,HORVU5Hr1G124160	HORVU1Hr1G089180,HORVU1Hr1G088880,novel.4679	800
HORVU5Hr1G087250,HORVU5Hr1G124160	HORVU7Hr1G058120	800
HORVU5Hr1G087250,HORVU5Hr1G124160	HORVU5Hr1G109260	800
HORVU4Hr1G062740	HORVU7Hr1G073460	979
HORVU4Hr1G062740	HORVU6Hr1G062830	854
HORVU4Hr1G062740	HORVU1Hr1G093480	943
HORVU4Hr1G062740	HORVU3Hr1G015150	831
HORVU4Hr1G062740	HORVU7Hr1G092800	979
HORVU4Hr1G062740	HORVU2Hr1G091160	751
novel.3171	HORVU1Hr1G017380,HORVU2Hr1G031200,HORVU1Hr1G017240	731
HORVU1Hr1G019320	HORVU7Hr1G043620	866
HORVU4Hr1G020030	HORVU1Hr1G078880	731
HORVU5Hr1G097730	HORVU3Hr1G007830	785
HORVU2Hr1G031460	HORVU3Hr1G094090	774
HORVU2Hr1G031460	HORVU2Hr1G114100	706
HORVU3Hr1G078930	novel.3809	842
HORVU3Hr1G078930	HORVU7Hr1G071660,HORVU2Hr1G126750	842
HORVU3Hr1G078930	HORVU2Hr1G098690	953
HORVU3Hr1G078930	HORVU1Hr1G003940	904
HORVU1Hr1G003960	HORVU7Hr1G091910	926
HORVU1Hr1G003960	HORVU2Hr1G104410,HORVU7Hr1G109650,HORVU7Hr1G102840,novel.2368,HORVU2Hr1G104440,HORVU6Hr1G026200,HORVU6Hr1G026260,HORVU7Hr1G103060	969
HORVU1Hr1G003960	novel.4344,HORVU5Hr1G040070,HORVU5Hr1G092630	983
HORVU1Hr1G003960	HORVU5Hr1G045620	915
HORVU6Hr1G063480	HORVU6Hr1G003300,HORVU6Hr1G079700	703
HORVU6Hr1G063480	HORVU2Hr1G109370	878
HORVU6Hr1G063480	HORVU5Hr1G012200	933
HORVU6Hr1G063480	HORVU6Hr1G027360,HORVU6Hr1G027390	763
HORVU0Hr1G022810	HORVU7Hr1G067620	764
HORVU0Hr1G022810	HORVU7Hr1G012380	996
HORVU0Hr1G022810	HORVU5Hr1G096390	999
HORVU0Hr1G022810	HORVU2Hr1G072500	976
HORVU2Hr1G073210	HORVU6Hr1G094880	905
HORVU2Hr1G073210	HORVU1Hr1G028200	772
novel.4150,novel.4633,HORVU5Hr1G119700	HORVU1Hr1G002310	742
novel.4150,novel.4633,HORVU5Hr1G119700	HORVU3Hr1G039040	893
novel.4150,novel.4633,HORVU5Hr1G119700	HORVU4Hr1G089090	818
novel.4150,novel.4633,HORVU5Hr1G119700	HORVU5Hr1G070120	792
HORVU0Hr1G009480	HORVU1Hr1G059050	707
HORVU5Hr1G069600	HORVU2Hr1G056360	760
HORVU1Hr1G070220	HORVU6Hr1G090810,HORVU6Hr1G090960	979
HORVU1Hr1G070220	HORVU0Hr1G022280	984
HORVU1Hr1G070220	HORVU0Hr1G008950	984
HORVU1Hr1G070220	HORVU5Hr1G074820	770
HORVU1Hr1G082900	HORVU1Hr1G059050	829
HORVU1Hr1G082900	HORVU1Hr1G082890	745
HORVU1Hr1G082900	HORVU3Hr1G109160	808
HORVU0Hr1G021500	HORVU2Hr1G039170	725
HORVU1Hr1G068490	HORVU1Hr1G040800	865
HORVU1Hr1G068490	HORVU5Hr1G100790	773
HORVU1Hr1G068490	HORVU7Hr1G032070	992
HORVU1Hr1G068490	novel.1666	998
HORVU1Hr1G068490	HORVU6Hr1G092480	835
HORVU1Hr1G068490	HORVU2Hr1G104410,HORVU7Hr1G109650,HORVU7Hr1G102840,novel.2368,HORVU2Hr1G104440,HORVU6Hr1G026200,HORVU6Hr1G026260,HORVU7Hr1G103060	942
HORVU7Hr1G067620	novel.5935	718
HORVU7Hr1G067620	HORVU6Hr1G094880	947
HORVU7Hr1G067620	HORVU7Hr1G012380	998
HORVU7Hr1G067620	HORVU5Hr1G096390	998
HORVU7Hr1G067620	HORVU2Hr1G072500	740
HORVU2Hr1G094690	HORVU1Hr1G080680	736
HORVU2Hr1G094690	HORVU7Hr1G079160	737
HORVU2Hr1G071450	HORVU2Hr1G104410,HORVU7Hr1G109650,HORVU7Hr1G102840,novel.2368,HORVU2Hr1G104440,HORVU6Hr1G026200,HORVU6Hr1G026260,HORVU7Hr1G103060	854
HORVU2Hr1G114100	HORVU3Hr1G094090	719
HORVU5Hr1G063510	HORVU3Hr1G087690	839
HORVU2Hr1G109120	HORVU6Hr1G094880	810
HORVU1Hr1G028200	HORVU3Hr1G071210	730
HORVU1Hr1G028200	HORVU2Hr1G109210	700
HORVU1Hr1G028200	HORVU5Hr1G047730	859
HORVU1Hr1G028200	HORVU5Hr1G019030	918
HORVU1Hr1G028200	HORVU2Hr1G101370	710
HORVU1Hr1G028200	HORVU4Hr1G086300	724
HORVU1Hr1G028200	HORVU2Hr1G040570,HORVU2Hr1G119460	746
HORVU1Hr1G028200	HORVU5Hr1G096390	745
HORVU1Hr1G028200	HORVU7Hr1G040550	930
HORVU1Hr1G024870,novel.5124,HORVU6Hr1G024750	HORVU3Hr1G068380	979
HORVU1Hr1G024870,novel.5124,HORVU6Hr1G024750	HORVU3Hr1G079900	776
HORVU4Hr1G055030	HORVU5Hr1G073660	755
HORVU4Hr1G055030	novel.3251	952
HORVU3Hr1G077740	HORVU3Hr1G047230	987
HORVU3Hr1G077740	HORVU1Hr1G059180	887
HORVU3Hr1G077740	HORVU4Hr1G074650	950
HORVU3Hr1G077740	HORVU5Hr1G120280	718
HORVU3Hr1G067530	HORVU1Hr1G076180	870
HORVU3Hr1G067530	HORVU1Hr1G001920	715
HORVU6Hr1G062830	HORVU3Hr1G015150	763
HORVU6Hr1G062830	HORVU1Hr1G073040	851
HORVU6Hr1G062830	HORVU2Hr1G091160	991
HORVU6Hr1G016120	HORVU1Hr1G040800	708
HORVU6Hr1G016120	HORVU4Hr1G053670	884
HORVU6Hr1G001980	HORVU1Hr1G093180	944
HORVU6Hr1G001980	HORVU5Hr1G054510	754
HORVU0Hr1G018190	HORVU1Hr1G068020	901
HORVU0Hr1G018190	HORVU3Hr1G099990	725
HORVU0Hr1G018190	HORVU7Hr1G030480	899
HORVU0Hr1G018190	HORVU7Hr1G012680	725
HORVU0Hr1G018190	HORVU5Hr1G112670	977
HORVU0Hr1G018190	HORVU4Hr1G087630	897
HORVU0Hr1G018190	HORVU3Hr1G056560	845
HORVU0Hr1G018190	HORVU2Hr1G110130	942
HORVU1Hr1G080680	HORVU7Hr1G079160	737
HORVU5Hr1G100790	HORVU6Hr1G013240	724
HORVU5Hr1G100790	HORVU6Hr1G058100	935
HORVU5Hr1G100790	novel.4344,HORVU5Hr1G040070,HORVU5Hr1G092630	910
HORVU5Hr1G100790	HORVU7Hr1G032070	801
HORVU5Hr1G100790	novel.1666	782
HORVU5Hr1G100790	HORVU6Hr1G092480	736
HORVU5Hr1G100790	HORVU6Hr1G053250	886
HORVU5Hr1G100790	HORVU2Hr1G104410,HORVU7Hr1G109650,HORVU7Hr1G102840,novel.2368,HORVU2Hr1G104440,HORVU6Hr1G026200,HORVU6Hr1G026260,HORVU7Hr1G103060	949
HORVU5Hr1G100790	HORVU7Hr1G027070,HORVU5Hr1G120910	732
HORVU5Hr1G100790	HORVU5Hr1G045620	800
novel.1203	HORVU2Hr1G126540	711
novel.4344,HORVU5Hr1G040070,HORVU5Hr1G092630	HORVU1Hr1G040800	910
novel.4344,HORVU5Hr1G040070,HORVU5Hr1G092630	HORVU7Hr1G032070	868
novel.4344,HORVU5Hr1G040070,HORVU5Hr1G092630	HORVU1Hr1G002310	971
novel.4344,HORVU5Hr1G040070,HORVU5Hr1G092630	HORVU3Hr1G104200	950
novel.4344,HORVU5Hr1G040070,HORVU5Hr1G092630	HORVU1Hr1G064870	700
novel.4344,HORVU5Hr1G040070,HORVU5Hr1G092630	HORVU5Hr1G078080,HORVU5Hr1G065400	955
novel.4344,HORVU5Hr1G040070,HORVU5Hr1G092630	HORVU7Hr1G091910	994
novel.4344,HORVU5Hr1G040070,HORVU5Hr1G092630	HORVU7Hr1G016130	829
novel.4344,HORVU5Hr1G040070,HORVU5Hr1G092630	HORVU2Hr1G104410,HORVU7Hr1G109650,HORVU7Hr1G102840,novel.2368,HORVU2Hr1G104440,HORVU6Hr1G026200,HORVU6Hr1G026260,HORVU7Hr1G103060	997
novel.4344,HORVU5Hr1G040070,HORVU5Hr1G092630	HORVU2Hr1G040570,HORVU2Hr1G119460	797
novel.4344,HORVU5Hr1G040070,HORVU5Hr1G092630	HORVU5Hr1G045620	992
HORVU2Hr1G052920,HORVU1Hr1G049100	HORVU1Hr1G008120	729
HORVU5Hr1G054060	novel.1985	845
HORVU5Hr1G054060	HORVU3Hr1G040290	994
HORVU4Hr1G084810	HORVU5Hr1G075880	838
HORVU6Hr1G058100	HORVU1Hr1G040800	935
HORVU6Hr1G058100	novel.2921,HORVU4Hr1G002440	767
HORVU6Hr1G058100	HORVU1Hr1G056110	703
HORVU6Hr1G058100	HORVU5Hr1G049440	904
HORVU6Hr1G058100	HORVU4Hr1G053670	904
HORVU6Hr1G058100	HORVU6Hr1G053250	863
HORVU6Hr1G058100	HORVU2Hr1G104410,HORVU7Hr1G109650,HORVU7Hr1G102840,novel.2368,HORVU2Hr1G104440,HORVU6Hr1G026200,HORVU6Hr1G026260,HORVU7Hr1G103060	993
HORVU2Hr1G002930	HORVU2Hr1G091270	716
HORVU6Hr1G051560	HORVU2Hr1G040570,HORVU2Hr1G119460	887
HORVU7Hr1G016130	HORVU2Hr1G045250	926
HORVU7Hr1G016130	HORVU5Hr1G045620	885
HORVU2Hr1G094230	HORVU5Hr1G064040	990
novel.795	novel.4627	707
novel.795	HORVU5Hr1G119170	707
novel.795	HORVU5Hr1G119220	707
HORVU7Hr1G024890	HORVU3Hr1G067740	988
HORVU7Hr1G024890	HORVU5Hr1G123490	788
HORVU7Hr1G024890	HORVU5Hr1G086780	833
HORVU7Hr1G024890	HORVU5Hr1G045620	901
HORVU7Hr1G024890	HORVU2Hr1G064130	998
HORVU7Hr1G024890	HORVU5Hr1G070120	838
HORVU6Hr1G003300,HORVU6Hr1G079700	novel.1985	922
HORVU6Hr1G003300,HORVU6Hr1G079700	HORVU5Hr1G098000	737
HORVU6Hr1G003300,HORVU6Hr1G079700	HORVU3Hr1G087690	755
HORVU6Hr1G003300,HORVU6Hr1G079700	HORVU7Hr1G045890	944
HORVU6Hr1G003300,HORVU6Hr1G079700	HORVU6Hr1G070420	703
HORVU6Hr1G003300,HORVU6Hr1G079700	HORVU5Hr1G012200	861
HORVU6Hr1G003300,HORVU6Hr1G079700	HORVU2Hr1G017310	737
HORVU6Hr1G003300,HORVU6Hr1G079700	HORVU2Hr1G003210	717
HORVU6Hr1G003300,HORVU6Hr1G079700	HORVU5Hr1G096390	961
HORVU6Hr1G003300,HORVU6Hr1G079700	HORVU2Hr1G000280	703
HORVU6Hr1G003300,HORVU6Hr1G079700	HORVU6Hr1G027360,HORVU6Hr1G027390	861
HORVU6Hr1G003300,HORVU6Hr1G079700	HORVU3Hr1G066090	994
HORVU6Hr1G003300,HORVU6Hr1G079700	novel.4173	702
HORVU6Hr1G003300,HORVU6Hr1G079700	HORVU5Hr1G047730	976
HORVU6Hr1G003300,HORVU6Hr1G079700	HORVU1Hr1G064870	728
HORVU6Hr1G003300,HORVU6Hr1G079700	HORVU2Hr1G088420,HORVU2Hr1G088410	755
HORVU6Hr1G003300,HORVU6Hr1G079700	HORVU2Hr1G044560,HORVU2Hr1G022920	834
HORVU6Hr1G003300,HORVU6Hr1G079700	HORVU6Hr1G017960,HORVU3Hr1G089580	782
HORVU6Hr1G003300,HORVU6Hr1G079700	HORVU2Hr1G056360	737
HORVU5Hr1G075570	HORVU7Hr1G073190	845
HORVU5Hr1G075570	HORVU6Hr1G013670	863
HORVU2Hr1G072180	HORVU4Hr1G083210	749
HORVU1Hr1G093180	HORVU3Hr1G079180	747
HORVU1Hr1G093180	HORVU3Hr1G057240	847
HORVU1Hr1G093180	HORVU4Hr1G052320	854
HORVU2Hr1G104410,HORVU7Hr1G109650,HORVU7Hr1G102840,novel.2368,HORVU2Hr1G104440,HORVU6Hr1G026200,HORVU6Hr1G026260,HORVU7Hr1G103060	HORVU1Hr1G040800	968
HORVU2Hr1G104410,HORVU7Hr1G109650,HORVU7Hr1G102840,novel.2368,HORVU2Hr1G104440,HORVU6Hr1G026200,HORVU6Hr1G026260,HORVU7Hr1G103060	HORVU7Hr1G032070	940
HORVU2Hr1G104410,HORVU7Hr1G109650,HORVU7Hr1G102840,novel.2368,HORVU2Hr1G104440,HORVU6Hr1G026200,HORVU6Hr1G026260,HORVU7Hr1G103060	HORVU4Hr1G053670	795
HORVU2Hr1G104410,HORVU7Hr1G109650,HORVU7Hr1G102840,novel.2368,HORVU2Hr1G104440,HORVU6Hr1G026200,HORVU6Hr1G026260,HORVU7Hr1G103060	HORVU1Hr1G002310	942
HORVU2Hr1G104410,HORVU7Hr1G109650,HORVU7Hr1G102840,novel.2368,HORVU2Hr1G104440,HORVU6Hr1G026200,HORVU6Hr1G026260,HORVU7Hr1G103060	novel.1666	964
HORVU2Hr1G104410,HORVU7Hr1G109650,HORVU7Hr1G102840,novel.2368,HORVU2Hr1G104440,HORVU6Hr1G026200,HORVU6Hr1G026260,HORVU7Hr1G103060	HORVU7Hr1G100110,HORVU2Hr1G110470	761
HORVU2Hr1G104410,HORVU7Hr1G109650,HORVU7Hr1G102840,novel.2368,HORVU2Hr1G104440,HORVU6Hr1G026200,HORVU6Hr1G026260,HORVU7Hr1G103060	HORVU6Hr1G092480	903
HORVU2Hr1G104410,HORVU7Hr1G109650,HORVU7Hr1G102840,novel.2368,HORVU2Hr1G104440,HORVU6Hr1G026200,HORVU6Hr1G026260,HORVU7Hr1G103060	HORVU3Hr1G104200	892
HORVU2Hr1G104410,HORVU7Hr1G109650,HORVU7Hr1G102840,novel.2368,HORVU2Hr1G104440,HORVU6Hr1G026200,HORVU6Hr1G026260,HORVU7Hr1G103060	HORVU6Hr1G029210,HORVU3Hr1G088160,HORVU1Hr1G017830,HORVU6Hr1G011510,HORVU1Hr1G079440,HORVU5Hr1G087830,HORVU2Hr1G098340,HORVU5Hr1G086620,HORVU1Hr1G022390,HORVU6Hr1G011780	863
HORVU2Hr1G104410,HORVU7Hr1G109650,HORVU7Hr1G102840,novel.2368,HORVU2Hr1G104440,HORVU6Hr1G026200,HORVU6Hr1G026260,HORVU7Hr1G103060	HORVU5Hr1G078080,HORVU5Hr1G065400	936
HORVU2Hr1G104410,HORVU7Hr1G109650,HORVU7Hr1G102840,novel.2368,HORVU2Hr1G104440,HORVU6Hr1G026200,HORVU6Hr1G026260,HORVU7Hr1G103060	HORVU7Hr1G091910	992
HORVU2Hr1G104410,HORVU7Hr1G109650,HORVU7Hr1G102840,novel.2368,HORVU2Hr1G104440,HORVU6Hr1G026200,HORVU6Hr1G026260,HORVU7Hr1G103060	HORVU6Hr1G053250	967
HORVU2Hr1G104410,HORVU7Hr1G109650,HORVU7Hr1G102840,novel.2368,HORVU2Hr1G104440,HORVU6Hr1G026200,HORVU6Hr1G026260,HORVU7Hr1G103060	HORVU6Hr1G013240	875
HORVU2Hr1G104410,HORVU7Hr1G109650,HORVU7Hr1G102840,novel.2368,HORVU2Hr1G104440,HORVU6Hr1G026200,HORVU6Hr1G026260,HORVU7Hr1G103060	HORVU4Hr1G008800	762
HORVU2Hr1G104410,HORVU7Hr1G109650,HORVU7Hr1G102840,novel.2368,HORVU2Hr1G104440,HORVU6Hr1G026200,HORVU6Hr1G026260,HORVU7Hr1G103060	HORVU1Hr1G078530,HORVU7Hr1G110130,HORVU3Hr1G086580,HORVU3Hr1G013530,HORVU4Hr1G070240,HORVU6Hr1G008470,HORVU3Hr1G013680	892
HORVU2Hr1G104410,HORVU7Hr1G109650,HORVU7Hr1G102840,novel.2368,HORVU2Hr1G104440,HORVU6Hr1G026200,HORVU6Hr1G026260,HORVU7Hr1G103060	HORVU2Hr1G062530	775
HORVU2Hr1G104410,HORVU7Hr1G109650,HORVU7Hr1G102840,novel.2368,HORVU2Hr1G104440,HORVU6Hr1G026200,HORVU6Hr1G026260,HORVU7Hr1G103060	HORVU2Hr1G071830,HORVU7Hr1G107720,HORVU6Hr1G027970	761
HORVU2Hr1G104410,HORVU7Hr1G109650,HORVU7Hr1G102840,novel.2368,HORVU2Hr1G104440,HORVU6Hr1G026200,HORVU6Hr1G026260,HORVU7Hr1G103060	HORVU7Hr1G000850	705
HORVU2Hr1G104410,HORVU7Hr1G109650,HORVU7Hr1G102840,novel.2368,HORVU2Hr1G104440,HORVU6Hr1G026200,HORVU6Hr1G026260,HORVU7Hr1G103060	HORVU5Hr1G045620	990
HORVU7Hr1G073460	HORVU1Hr1G040800	836
HORVU7Hr1G073460	HORVU7Hr1G092800	981
HORVU7Hr1G073460	HORVU7Hr1G114660	999
HORVU7Hr1G073460	HORVU2Hr1G080890	978
HORVU7Hr1G073460	HORVU2Hr1G000280	982
HORVU7Hr1G073460	HORVU2Hr1G044560,HORVU2Hr1G022920	730
HORVU7Hr1G073460	HORVU1Hr1G093480	999
HORVU7Hr1G073460	HORVU4Hr1G083210	948
HORVU7Hr1G073460	HORVU7Hr1G081300	977
HORVU5Hr1G036360	HORVU6Hr1G094880	741
HORVU5Hr1G036360	HORVU6Hr1G074960	772
HORVU5Hr1G036360	HORVU7Hr1G012380	717
HORVU5Hr1G036360	HORVU4Hr1G066510	721
HORVU3Hr1G064550	novel.3251	875
HORVU2Hr1G060350	HORVU3Hr1G058300	940
HORVU7Hr1G114020	HORVU5Hr1G068330	734
HORVU2Hr1G123200	HORVU7Hr1G116310,HORVU7Hr1G101590	712
HORVU7Hr1G071660,HORVU2Hr1G126750	HORVU1Hr1G003940	881
HORVU3Hr1G091320	HORVU7Hr1G084830	986
HORVU0Hr1G005300	HORVU5Hr1G075880	708
HORVU2Hr1G080890	HORVU7Hr1G114660	972
HORVU2Hr1G080890	HORVU1Hr1G093480	973
HORVU2Hr1G080890	HORVU4Hr1G083210	999
HORVU2Hr1G080890	HORVU7Hr1G081300	983
HORVU2Hr1G080890	HORVU7Hr1G092800	969
HORVU2Hr1G080890	HORVU1Hr1G015090	931
HORVU4Hr1G047770	HORVU3Hr1G039040	886
HORVU6Hr1G090810,HORVU6Hr1G090960	HORVU0Hr1G022280	977
HORVU6Hr1G001490	HORVU2Hr1G018190	729
HORVU4Hr1G089090	HORVU3Hr1G039040	764
HORVU4Hr1G089090	HORVU1Hr1G079910	747
HORVU4Hr1G089090	HORVU7Hr1G027070,HORVU5Hr1G120910	715
HORVU7Hr1G095900	HORVU5Hr1G112670	948
HORVU7Hr1G095900	HORVU3Hr1G056560	942
HORVU7Hr1G095900	HORVU2Hr1G110130	941
novel.5553	HORVU2Hr1G104580	868
HORVU5Hr1G049440	HORVU1Hr1G056110	998
HORVU5Hr1G049440	HORVU6Hr1G053250	991
novel.6328	HORVU5Hr1G064230,HORVU5Hr1G118270	708
novel.6328	HORVU7Hr1G073190	840
HORVU5Hr1G106470	HORVU6Hr1G029210,HORVU3Hr1G088160,HORVU1Hr1G017830,HORVU6Hr1G011510,HORVU1Hr1G079440,HORVU5Hr1G087830,HORVU2Hr1G098340,HORVU5Hr1G086620,HORVU1Hr1G022390,HORVU6Hr1G011780	746
HORVU2Hr1G091160	HORVU1Hr1G073040	839
HORVU3Hr1G067740	HORVU5Hr1G123490	903
HORVU3Hr1G067740	HORVU2Hr1G064130	998
HORVU3Hr1G067740	HORVU5Hr1G070120	870
HORVU4Hr1G016940	HORVU1Hr1G092680	774
HORVU3Hr1G012100	HORVU1Hr1G059180	921
HORVU3Hr1G012100	HORVU4Hr1G074650	904
HORVU3Hr1G012100	HORVU3Hr1G047230	953
HORVU3Hr1G012100	HORVU4Hr1G090160	890
HORVU3Hr1G029470	HORVU1Hr1G054240	725
HORVU2Hr1G064130	HORVU1Hr1G091050	789
HORVU2Hr1G064130	HORVU5Hr1G123490	844
HORVU2Hr1G064130	HORVU5Hr1G061730	790
HORVU2Hr1G064130	HORVU5Hr1G086780	949
HORVU2Hr1G064130	HORVU5Hr1G045620	902
HORVU2Hr1G064130	HORVU5Hr1G070120	870
HORVU2Hr1G122730	HORVU5Hr1G124880	731
HORVU5Hr1G070120	HORVU5Hr1G123490	866
HORVU5Hr1G070120	HORVU5Hr1G011460	728
HORVU5Hr1G073970	HORVU4Hr1G065920	956
HORVU3Hr1G073590	HORVU1Hr1G002310	922
HORVU3Hr1G073590	HORVU5Hr1G045620	770
HORVU3Hr1G073590	HORVU5Hr1G078080,HORVU5Hr1G065400	783
novel.1666	HORVU1Hr1G040800	889
novel.1666	HORVU7Hr1G032070	996
novel.1666	HORVU6Hr1G092480	933
novel.1666	novel.3251	764
HORVU2Hr1G072500	HORVU7Hr1G012380	993
HORVU2Hr1G072500	HORVU5Hr1G096390	998
HORVU7Hr1G027070,HORVU5Hr1G120910	HORVU1Hr1G040800	732
HORVU5Hr1G097710	HORVU5Hr1G081930	764
HORVU4Hr1G029700	HORVU5Hr1G060800,HORVU5Hr1G095340	755
HORVU7Hr1G034610	HORVU3Hr1G010070	700
HORVU2Hr1G079220	novel.1123	744
HORVU5Hr1G045620	HORVU1Hr1G040800	800
HORVU5Hr1G045620	HORVU2Hr1G045250	726
HORVU5Hr1G045620	HORVU1Hr1G002310	864
HORVU5Hr1G045620	HORVU3Hr1G104200	809
HORVU5Hr1G045620	HORVU5Hr1G078080,HORVU5Hr1G065400	813
HORVU5Hr1G045620	HORVU7Hr1G091910	961
HORVU7Hr1G024350	HORVU7Hr1G084830	894
HORVU7Hr1G024350	HORVU4Hr1G088720	777
HORVU2Hr1G110130	HORVU5Hr1G112670	999
HORVU2Hr1G110130	HORVU4Hr1G087630	743
HORVU2Hr1G110130	HORVU3Hr1G056560	999
HORVU2Hr1G004170	HORVU5Hr1G112670	724
HORVU3Hr1G027630	novel.1861	753
HORVU4Hr1G090160	HORVU1Hr1G040800	860
HORVU4Hr1G090160	novel.2947	940
HORVU4Hr1G090160	novel.5734	795
HORVU4Hr1G090160	HORVU1Hr1G003940	919
HORVU4Hr1G008700	HORVU2Hr1G044560,HORVU2Hr1G022920	964
HORVU6Hr1G013670	HORVU7Hr1G073190	863
HORVU7Hr1G059050	HORVU1Hr1G012240	764
HORVU5Hr1G103680	HORVU7Hr1G113460	716
HORVU5Hr1G074820	HORVU5Hr1G081930	716
HORVU7Hr1G012380	HORVU6Hr1G094880	899
HORVU7Hr1G012380	HORVU5Hr1G096390	876
HORVU7Hr1G012380	HORVU4Hr1G066510	867
HORVU2Hr1G010690	HORVU6Hr1G031830	745
HORVU2Hr1G010690	HORVU1Hr1G067300	777
HORVU4Hr1G086300	HORVU6Hr1G094880	876
HORVU1Hr1G035130	novel.6021	843
HORVU1Hr1G035130	HORVU7Hr1G100110,HORVU2Hr1G110470	793
HORVU1Hr1G035130	HORVU6Hr1G029210,HORVU3Hr1G088160,HORVU1Hr1G017830,HORVU6Hr1G011510,HORVU1Hr1G079440,HORVU5Hr1G087830,HORVU2Hr1G098340,HORVU5Hr1G086620,HORVU1Hr1G022390,HORVU6Hr1G011780	940
HORVU1Hr1G035130	HORVU3Hr1G047230	777
HORVU1Hr1G035130	HORVU4Hr1G008800	850
HORVU1Hr1G035130	HORVU1Hr1G078530,HORVU7Hr1G110130,HORVU3Hr1G086580,HORVU3Hr1G013530,HORVU4Hr1G070240,HORVU6Hr1G008470,HORVU3Hr1G013680	963
HORVU1Hr1G035130	HORVU3Hr1G007830	853
HORVU2Hr1G098690	HORVU5Hr1G123490	786
HORVU6Hr1G074960	HORVU4Hr1G066510	924
HORVU5Hr1G086520	HORVU5Hr1G060870	713
HORVU7Hr1G040550	HORVU5Hr1G096390	826
HORVU7Hr1G040550	HORVU3Hr1G088540	756
HORVU6Hr1G013240	HORVU1Hr1G040800	724
HORVU3Hr1G056560	HORVU5Hr1G112670	999
HORVU3Hr1G056560	HORVU4Hr1G087630	759
HORVU3Hr1G056560	HORVU1Hr1G020370	702
novel.5576	HORVU4Hr1G077480	869
HORVU5Hr1G117760,HORVU0Hr1G014240	HORVU6Hr1G093180	999
HORVU5Hr1G117760,HORVU0Hr1G014240	HORVU1Hr1G013820	974
HORVU0Hr1G012260,HORVU7Hr1G032110	HORVU4Hr1G074740	706
HORVU1Hr1G003940	HORVU1Hr1G040800	839
HORVU1Hr1G003940	novel.3809	881
HORVU1Hr1G003940	novel.2947	906
HORVU4Hr1G015170	HORVU4Hr1G063350	760
HORVU1Hr1G056110	HORVU5Hr1G081930	709
HORVU1Hr1G056110	HORVU6Hr1G053250	840
HORVU5Hr1G012200	HORVU2Hr1G000280	932
HORVU5Hr1G012200	HORVU6Hr1G027360,HORVU6Hr1G027390	757
HORVU2Hr1G062530	HORVU4Hr1G053670	791
HORVU6Hr1G027360,HORVU6Hr1G027390	HORVU2Hr1G000280	767
novel.6501,novel.6663	HORVU1Hr1G059180	800
novel.6501,novel.6663	HORVU4Hr1G074650	840
novel.6501,novel.6663	HORVU3Hr1G047230	957
HORVU2Hr1G118910	HORVU6Hr1G094880	810
HORVU7Hr1G043530	HORVU2Hr1G113460	848
HORVU4Hr1G066510	HORVU6Hr1G094880	878
HORVU6Hr1G031830	HORVU3Hr1G073020	731
HORVU6Hr1G031830	HORVU3Hr1G088540	816
HORVU6Hr1G031830	HORVU6Hr1G054520	966
HORVU6Hr1G031830	HORVU2Hr1G040570,HORVU2Hr1G119460	781
HORVU6Hr1G031830	HORVU1Hr1G067300	955
HORVU5Hr1G123770	HORVU2Hr1G126490	743
HORVU5Hr1G123770	HORVU7Hr1G056820	823
HORVU7Hr1G028240	HORVU5Hr1G098000	791
HORVU3Hr1G047230	HORVU1Hr1G081530	922
HORVU3Hr1G047230	HORVU1Hr1G059180	994
HORVU3Hr1G047230	HORVU4Hr1G074650	997
HORVU3Hr1G047230	HORVU6Hr1G092480	841
HORVU3Hr1G047230	HORVU3Hr1G059130	786
HORVU3Hr1G047230	HORVU7Hr1G078760	789
HORVU3Hr1G047230	HORVU3Hr1G017570	999
HORVU3Hr1G047230	HORVU5Hr1G120280	940
HORVU1Hr1G040800	HORVU1Hr1G078530,HORVU7Hr1G110130,HORVU3Hr1G086580,HORVU3Hr1G013530,HORVU4Hr1G070240,HORVU6Hr1G008470,HORVU3Hr1G013680	751
HORVU1Hr1G040800	HORVU7Hr1G032070	880
HORVU1Hr1G040800	HORVU4Hr1G053670	910
HORVU1Hr1G040800	HORVU6Hr1G092480	736
HORVU1Hr1G040800	HORVU6Hr1G053250	886
HORVU1Hr1G040800	novel.2947	858
HORVU3Hr1G073020	novel.4173	736
HORVU3Hr1G073020	HORVU2Hr1G040570,HORVU2Hr1G119460	791
HORVU3Hr1G073020	HORVU1Hr1G067300	726
HORVU1Hr1G079910	HORVU3Hr1G039040	715
HORVU7Hr1G043620	HORVU3Hr1G006740	703
HORVU7Hr1G043620	HORVU3Hr1G114200	798
HORVU4Hr1G083210	HORVU7Hr1G092800	911
HORVU4Hr1G083210	HORVU7Hr1G114660	978
HORVU4Hr1G083210	HORVU1Hr1G093480	949
HORVU4Hr1G083210	HORVU7Hr1G081300	998
novel.4414	HORVU1Hr1G020400	905
HORVU5Hr1G120280	HORVU1Hr1G081530	971
HORVU5Hr1G120280	HORVU1Hr1G059180	930
HORVU5Hr1G120280	HORVU4Hr1G074650	962
HORVU7Hr1G092800	HORVU7Hr1G114660	998
HORVU7Hr1G092800	HORVU2Hr1G000280	982
HORVU7Hr1G092800	HORVU1Hr1G093480	998
HORVU7Hr1G092800	HORVU7Hr1G081300	962
HORVU5Hr1G081500	HORVU4Hr1G079330,HORVU4Hr1G079260	826
HORVU5Hr1G081500	HORVU3Hr1G030890	841
HORVU7Hr1G032070	HORVU6Hr1G092480	848
HORVU4Hr1G087630	HORVU7Hr1G030480	716
HORVU4Hr1G087630	HORVU5Hr1G112670	790
HORVU4Hr1G063590	HORVU7Hr1G113460	711
HORVU5Hr1G064230,HORVU5Hr1G118270	HORVU3Hr1G007580	757
HORVU1Hr1G059180	HORVU6Hr1G050720	972
HORVU1Hr1G059180	HORVU1Hr1G081530	948
HORVU1Hr1G059180	HORVU4Hr1G074650	967
HORVU1Hr1G059180	HORVU2Hr1G040570,HORVU2Hr1G119460	972
HORVU1Hr1G059180	HORVU3Hr1G017570	949
HORVU7Hr1G100110,HORVU2Hr1G110470	HORVU6Hr1G029210,HORVU3Hr1G088160,HORVU1Hr1G017830,HORVU6Hr1G011510,HORVU1Hr1G079440,HORVU5Hr1G087830,HORVU2Hr1G098340,HORVU5Hr1G086620,HORVU1Hr1G022390,HORVU6Hr1G011780	738
HORVU7Hr1G100110,HORVU2Hr1G110470	HORVU1Hr1G078530,HORVU7Hr1G110130,HORVU3Hr1G086580,HORVU3Hr1G013530,HORVU4Hr1G070240,HORVU6Hr1G008470,HORVU3Hr1G013680	771
HORVU6Hr1G054940	HORVU2Hr1G126150,HORVU1Hr1G084900	889
HORVU6Hr1G054940	HORVU7Hr1G106230	867
HORVU3Hr1G007830	HORVU2Hr1G000390	968
HORVU2Hr1G000280	HORVU1Hr1G093480	980
HORVU2Hr1G000280	HORVU2Hr1G109370	833
HORVU2Hr1G000280	HORVU1Hr1G022430	785
HORVU5Hr1G047730	HORVU7Hr1G000900	723
HORVU5Hr1G047730	HORVU2Hr1G113460	860
HORVU5Hr1G047730	HORVU2Hr1G040570,HORVU2Hr1G119460	758
HORVU5Hr1G047730	HORVU5Hr1G096390	797
HORVU5Hr1G068330	HORVU7Hr1G085570	707
HORVU7Hr1G058120	HORVU6Hr1G016940	800
HORVU7Hr1G058120	HORVU1Hr1G089180,HORVU1Hr1G088880,novel.4679	800
HORVU7Hr1G058120	HORVU5Hr1G109260	825
HORVU3Hr1G109160	HORVU1Hr1G059050	994
HORVU3Hr1G109160	HORVU1Hr1G082890	766
HORVU2Hr1G126150,HORVU1Hr1G084900	HORVU7Hr1G106230	858
HORVU4Hr1G009520	HORVU1Hr1G064870	936
HORVU1Hr1G013820	HORVU6Hr1G093180	949
HORVU1Hr1G013820	HORVU0Hr1G022280	704
HORVU4Hr1G089560	HORVU4Hr1G077480	904
HORVU5Hr1G108660,HORVU3Hr1G111640,HORVU3Hr1G112610,HORVU3Hr1G095730,HORVU4Hr1G082810	HORVU1Hr1G008120	771
HORVU1Hr1G059050	HORVU1Hr1G082890	796
HORVU7Hr1G106230	HORVU5Hr1G122440	802
HORVU5Hr1G019030	HORVU5Hr1G096390	826
HORVU1Hr1G095430	HORVU4Hr1G021270	976
HORVU5Hr1G118800	HORVU1Hr1G008120	748
HORVU2Hr1G044560,HORVU2Hr1G022920	HORVU1Hr1G018540	767
HORVU4Hr1G021270	novel.5935	733
HORVU6Hr1G029210,HORVU3Hr1G088160,HORVU1Hr1G017830,HORVU6Hr1G011510,HORVU1Hr1G079440,HORVU5Hr1G087830,HORVU2Hr1G098340,HORVU5Hr1G086620,HORVU1Hr1G022390,HORVU6Hr1G011780	HORVU4Hr1G008800	739
HORVU6Hr1G029210,HORVU3Hr1G088160,HORVU1Hr1G017830,HORVU6Hr1G011510,HORVU1Hr1G079440,HORVU5Hr1G087830,HORVU2Hr1G098340,HORVU5Hr1G086620,HORVU1Hr1G022390,HORVU6Hr1G011780	HORVU1Hr1G078530,HORVU7Hr1G110130,HORVU3Hr1G086580,HORVU3Hr1G013530,HORVU4Hr1G070240,HORVU6Hr1G008470,HORVU3Hr1G013680	864
HORVU7Hr1G114660	HORVU1Hr1G093480	999
HORVU7Hr1G114660	HORVU7Hr1G081300	996
HORVU7Hr1G091910	HORVU1Hr1G002310	865
HORVU3Hr1G094090	HORVU5Hr1G050570	839
HORVU5Hr1G096390	HORVU2Hr1G040570,HORVU2Hr1G119460	918
HORVU5Hr1G096390	HORVU3Hr1G088540	778
HORVU1Hr1G093480	HORVU7Hr1G081300	961
HORVU1Hr1G008120	HORVU2Hr1G101730	986
HORVU1Hr1G008120	HORVU7Hr1G087250	903
HORVU1Hr1G008120	HORVU5Hr1G045850	985
HORVU1Hr1G008120	HORVU0Hr1G019300	773
HORVU7Hr1G087250	HORVU4Hr1G062010	835
HORVU6Hr1G054520	HORVU3Hr1G088540	828
HORVU6Hr1G054520	HORVU2Hr1G040570,HORVU2Hr1G119460	762
HORVU6Hr1G054520	HORVU1Hr1G067300	981
HORVU6Hr1G016940	HORVU1Hr1G089180,HORVU1Hr1G088880,novel.4679	800
HORVU6Hr1G016940	HORVU5Hr1G109260	800
HORVU4Hr1G008800	HORVU1Hr1G078530,HORVU7Hr1G110130,HORVU3Hr1G086580,HORVU3Hr1G013530,HORVU4Hr1G070240,HORVU6Hr1G008470,HORVU3Hr1G013680	929
HORVU6Hr1G057560	novel.5889	835
HORVU0Hr1G008950	novel.5889	729
HORVU4Hr1G012700	HORVU7Hr1G055410	706
HORVU3Hr1G088540	HORVU7Hr1G000900	714
HORVU3Hr1G088540	HORVU2Hr1G040570,HORVU2Hr1G119460	817
HORVU3Hr1G088540	HORVU1Hr1G067300	889
novel.4173	HORVU1Hr1G045720	944
novel.4173	HORVU1Hr1G067300	751
HORVU2Hr1G017170	HORVU3Hr1G069300	841
HORVU2Hr1G017170	HORVU7Hr1G081300	869
HORVU2Hr1G017170	novel.5734	738
HORVU1Hr1G002310	HORVU5Hr1G078080,HORVU5Hr1G065400	889
novel.3251	HORVU1Hr1G091050	923
novel.3251	HORVU5Hr1G073660	786
HORVU2Hr1G116390	HORVU5Hr1G112670	724
HORVU2Hr1G126540	HORVU2Hr1G003830	708
HORVU1Hr1G049960	HORVU0Hr1G022280	991
novel.2947	HORVU1Hr1G020400	753
HORVU6Hr1G094880	HORVU2Hr1G109210	773
HORVU6Hr1G094880	HORVU2Hr1G118790	810
HORVU1Hr1G081530	HORVU4Hr1G074650	847
HORVU7Hr1G000900	HORVU5Hr1G109260	870
HORVU1Hr1G045720	HORVU2Hr1G040570,HORVU2Hr1G119460	981
HORVU1Hr1G067300	HORVU2Hr1G040570,HORVU2Hr1G119460	782
HORVU3Hr1G030890	HORVU4Hr1G079330,HORVU4Hr1G079260	888
HORVU6Hr1G050720	HORVU2Hr1G040570,HORVU2Hr1G119460	972
HORVU3Hr1G066810	HORVU5Hr1G060870	713
HORVU2Hr1G005220	HORVU5Hr1G112670	724
HORVU1Hr1G089180,HORVU1Hr1G088880,novel.4679	HORVU5Hr1G109260	800
HORVU7Hr1G081300	HORVU3Hr1G069300	891
HORVU2Hr1G003210	HORVU4Hr1G065920	961
