# Supplementary material for: Accumulation and regulation of anthocyanins in white and purple Tibetan Hulless Barley (Hordeum vulgare L. var. nudum Hook. f.) revealed by combined de novo transcriptomics and metabolomics
Source: BMC Plant Biol. 2022 Aug 4;22:391. doi: 10.1186/s12870-022-03699-2 (PMC9351122; doi:10.1186/s12870-022-03699-2)
Supplement: Supplementary file 7 — Additional file 7: Table S6. Primer sequences used in the present study. [file 12870_2022_3699_MOESM7_ESM.xlsx]

## Sheet: Feuil1
Gene	Forward primer sequence (5'-3')	Reverse primer sequence (5'-3')	Purpose
PAL (HORVU1Hr1G022060)	CTTGCCCTCCAACCTCTCTG	GGAGCTCCGAGCAGTATGAC	qRT-PCR
PAL (HORVU2Hr1G089540)	CTGCAGAGGGAGCTCATCAG	GCGACCGTCTCGAGTATCTC	qRT-PCR
C4H (HORVU3Hr1G080830)	CCGAGAGCAAGATCCTCGTC	CGAAGGGCAGGTACCTGAAG	qRT-PCR
4CL (HORVU4Hr1G072130)	GTGAGGTCACCTGCCAGTTC	GAAGGTAACCCGCCTCAGTC	qRT-PCR
CHI (HORVU5Hr1G046480)	GGGTGGTGGTGATCAAGGAG	CCTCCTCCTTGCCTTCTGTG	qRT-PCR
CHS (HORVU2Hr1G116390)	CCAAGATCACCCACCTCGTC	GTGATCTCGGAGCAGACGAC	qRT-PCR
CHS (HORVU2Hr1G004170)	GATCAAGGAGTGGGGACAGC	GTGATCTCCGAGCAGACCAC	qRT-PCR
F3H (HORVU2Hr1G110130)	GGGGCATCTTCCAGGTGATC	GTAGGTGGCTGGAGACGATG	qRT-PCR
F3'H (HORVU1Hr1G094880)	GGGTCTCCGAATGGTCACTC	GAGACCATAGGCCTCCTCCATG	qRT-PCR
DFR (HORVU3Hr1G056560)	CGAAGCCCACTACTCGATCC	GGATGTCGTACTCCGGGAAC	qRT-PCR
LEC14B (HORVU0Hr1G000250)	AAGGACTGCACACCAAAAGC	AAGGACTGCACACCAAAAGC	qRT-PCR
ANR (HORVU2Hr1G108250)	CCACGTGGATGACCTCTGTC	GTGGGTACTTCTCGGCTAGGAG	qRT-PCR
ANS (HORVU5Hr1G094280)	AGCTCCTTGTGGACGAGC	GCCTCCTGCTGTTCACTC	Fragment amplification
